# Supplementary material for: The mechanism for directional hearing in fish
Source: Nature. 2024 Jun 19;631(8019):118–24. doi: 10.1038/s41586-024-07507-9 (PMC11222163; doi:10.1038/s41586-024-07507-9)
Supplement: Supplementary file 6 — Source Data Figs. 1 and 2. [file 41586_2024_7507_MOESM6_ESM.xls]

## Sheet: 1f_Left
	x	y
0	[0.0, 0.00023892051295248962, -0.0036018773129109505, -0.0008382295307356458, 0.26962681820518153, 0.44680344431023844, 0.697122373078999]	[0.0, -0.050475471898129065, -0.09924286290218909, -0.1433884470086344, -0.15703502454255736, -0.7171510395250817, -1.230488827354029]
1	[0.0, 0.00034784015856370587, 0.001391862568103086, 0.21170967503597904, 0.7193816335577718, 1.0838026749460328, 1.3008955905311987]	[0.0, 0.022750151784796557, 0.03588877226177001, -0.09139362134431472, -0.07214797170538656, 0.046548341449938135, 0.18260504070081218]
2	[0.0, -0.01032377544202312, 0.026497589914422193, 0.406524758589895, 0.5017210307874178, 0.44178009033203125, 0.3585835507041528]	[0.0, 0.035614214445415016, 0.08342240986071126, 0.25896273161235595, 0.6598753678171256, 0.9584261241712069, 1.195474925794099]
3	[0.0, -0.0017974251195003177, -0.0043467471474087915, 0.10046607569644372, 0.2462447317023031, 0.1728263654206934, 0.06889042101408371]	[0.0, 0.0275421142578125, 0.05639377393220624, -0.012675335532740917, 0.10448054263466311, 0.4234569951107625, 0.6841077302631575]
4	[0.0, 7.478814375971865e-05, -0.0037012602153581042, 0.1628790403667244, nan, nan, 0.2697939621774772]	[0.0, -0.006441317106547828, -0.01368472450657876, -0.03556151139108721, nan, nan, -0.6017815439324625]
5	[0.0, 0.0017627916837987812, 0.0024956151058797005, 0.1329376823023738, 0.4293532120554069, 0.6620627955386507, 0.7979694165681535]	[0.0, -0.004490300228720656, -0.00518999601665282, 0.033656672427529344, 0.1889700638620484, 0.17586708068847656, 0.08974125510767905]
6	[0.0, -0.00033027247378658586, -0.0003458324231599974, 0.13946131656044436, 0.5105304718017578, 0.7254801298442644, 0.7913423839368319]	[0.0, -0.006807226883737805, -0.006853906731856263, 0.03633549338892905, 0.10087063438013999, -0.04405925148411782, -0.19865788911518312]
7	[0.0, -0.002199474133942836, -0.0021452652780631354, -0.0024132979543587396, 0.10753531205026778, 0.44248681319387373, 0.603536806608501]	[0.0, -0.0026286275763256484, -0.0028002889532787734, -0.0031757354736328125, 0.005269803498920922, -0.02066361276726969, -0.19796672620271405]
8	[0.0, -0.0005732084575451601, -0.0010502965826737487, 0.016495052136872967, 0.2986195212916325, 0.45218668485942626, 0.36014908238461096]	[0.0, 0.02988112600226156, 0.059229198255037474, 0.09595720391524498, 0.029318458155581872, 0.5275445235402962, 0.982122170297723]
9	[0.0, 0.0007795032701993776, 0.0018069618626643802, -0.16052296287135093, -0.45568817540219, -0.7753713507401319, -1.0981205890053198]	[0.0, 0.008298472354286268, 0.015862615484940612, -0.08003285056666343, 0.14119499608090003, 0.42229451631244874, 0.593639173005756]
10	[0.0, -0.0022597061960318854, 0.017827184576737487, 0.03330080132735436, -0.17676052294279376, -0.5159247548956616, -1.0045192116185238]	[0.0, 0.017476332815069995, 0.02583353142989342, 0.039599569220292175, 0.11547239203202064, 0.260223589445415, 0.34086528577302655]
11	[0.0, -0.002245150114360328, -0.007273021497224086, -0.012938850804379065, 0.00375245746813313, 0.36559155112818686, 0.8477602506938737]	[0.0, -0.004265433863589685, -0.014087777388723133, -0.02126342371890466, -0.03180805005525311, 0.008350171540912221, 0.030641053852281885]
12	[0.0, -0.0060018740202250065, -0.01930337203176391, 0.18074110934608845, 0.6680802295082491, 1.120168535332931, 1.3797757500096366]	[0.0, -0.0204026071648844, -0.037895001863177846, -0.020324807418020008, 0.04437848141318934, 0.0093841552734375, 0.022032386378238122]
13	[0.0, -0.005747142590974086, -0.015244232980828443, -0.029689889205129383, 0.18449281391344563, 0.48932978981419684, 0.6195761028089022]	[0.0, 0.023355484008789062, 0.05538789849532222, 0.07748001500179846, 0.03673603660181968, -0.01843502646998374, 0.07514200712505126]
14	[0.0, 0.013723624380011401, 0.02754889036479735, -0.13034920943410722, -0.4336793799149361, -0.4723328038265828, -0.41672254863538205]	[0.0, -0.0810055983693978, -0.1564959475868628, -0.180613367181075, -0.31350938897383784, -0.6254627830103825, -0.845199384187397]
15	[0.0, -0.0010224392539575078, 0.005422893323395961, 0.13478831241005373, 0.4810880359850431, 0.7634900745592619, 0.94091816952354]	[0.0, 0.006909621389288745, 0.01959549753289469, -0.10462108411286941, -0.15702950327019938, -0.012949391415244094, 0.12163864938836344]
16	[0.0, 0.006218960410669716, 0.02357081363075686, 0.04641131350868655, 0.263336081253855, 0.5461923699629931, 0.7974835446006372]	[0.0, -0.012249193693462779, -0.02371938605057622, -0.02890486466257247, 0.2211982325503694, 0.31109709488718096, 0.2645703365928247]
17	[0.0, -0.0004748294228003047, -0.0004150992945621823, 0.14939358359889, 0.5433795326634456, 0.7617333060816716, 0.8572478043405631]	[0.0, 0.00015810916298342192, 0.00012196992572999221, 0.04762498955977623, 0.05230351498252528, 0.12707509492573, 0.22472080431486496]
18	[0.0, 0.003591838635895961, 0.008515307777805958, 0.009142223157380336, 0.16502832111559407, 0.5476414529900797, 0.8212571395070931]	[0.0, -0.007685109188682482, -0.01921754134328779, -0.02719076056229408, 0.06392428749486001, 0.30757251538728436, 0.3555247658177425]
19	[0.0, -0.0033990960372127788, 0.009616550646329713, 0.04476296274285563, -0.16717910766601562, -0.36401798850611655, -0.3214278974031153]	[0.0, 0.06896721689324625, 0.11824356882195719, 0.1645695535760172, 0.4500208402934822, 1.002905745255319, 1.5908130846525488]
20	[0.0, -0.00880391974198158, -0.018565027337325013, -0.027617404335423146, 0.20925170496890466, 0.5592210669266553, 0.5980888165925675]	[0.0, -0.0303870753238078, -0.05138848957262532, -0.07825600473504313, -0.09788011249743, -0.3598905864514803, -0.7013220536081413]
21	[0.0, -0.005088605378802846, -0.013125570196853786, 0.007340280633224339, 0.31067848205566406, 0.5064141122918384, 0.518503691020765]	[0.0, 0.0081634521484375, 0.01852738229851969, 0.03874929327713872, 0.09806181255139812, 0.30825715315969404, 0.47817782351845217]
22	[0.0, -0.04094299517179811, -0.06574028416683797, 0.015620683368883448, -0.30677393863075686, -0.7708356254979187, -0.9945422724673625]	[0.0, 0.04919303090948812, 0.10250392713044842, 0.4042886432848478, 0.7552433013916016, 1.0586502677515934, 1.309345646908409]
23	[0.0, 0.011167526245117188, 0.018371280870939977, 0.027633466218647484, 0.15710328754625902, 0.36439795243112716, 0.6786140642668075]	[0.0, 0.03888782701994309, 0.05943850467079592, 0.0871889214766659, -0.05735698499177566, -0.4650201295551497, -0.7745100322522616]
24	[0.0, -0.004967137386924669, -0.038366819682874365, -0.16783212360582844, -0.5236093621504931, -0.8480353104440788, -0.993236240587736]	[0.0, 0.004760842574270008, -0.008349167673211255, -0.4340618535092, -0.7408613907663444, -0.695148769177889, -0.5739698911968034]
25	[0.0, 0.0024248424329256224, 0.0355630171926391, 0.25100607621042315, 0.42722149899131345, 0.5812153063322363, 0.6807041168212891]	[0.0, -0.016088987651624365, -0.012408808657998094, 0.34493245576557374, 0.679444262855931, 0.9165708642256885, 1.1327874033074625]
26	[0.0, -0.001894298352693724, -0.000355871100174987, 0.2124530390689241, 0.7227902663381478, 1.150045394897461, 1.330230110570004]	[0.0, -0.019704417178505018, -0.03719580800909661, 0.03817859448884686, 0.28961181640625, 0.09028936687268718, -0.16648141961348628]
27	[0.0, -0.00911712646484375, -0.04670394094366781, -0.29921029743395344, -0.7046900297466081, -0.9160734477796053, -1.0024843717876237]	[0.0, 0.013657871045564818, -0.006797941107498318, -0.28473578001323485, -0.23204226242868486, -0.026543767828689724, 0.15752993131938808]
28	[0.0, 0.002472024214895008, 0.005126752351459984, 0.005951931602076854, -0.012953908819900661, 0.07275280199552903, 0.312957763671875]	[0.0, 0.003910566631116552, 0.007497385928505018, 0.007249430606239393, -0.16680767661646811, -0.46148400557668623, -0.5944588309840153]
29	[0.0, 0.006271663464997523, 0.02544704236482298, 0.03363082283421548, -0.14990279549046592, -0.12424870541221233, 0.2547389582583772]	[0.0, -0.01063497442948158, -0.03448235361199625, -0.04237978081954186, -0.13119546990645592, -0.5490217710796159, -0.8868694305419922]
30	[0.0, -0.0007624375192740729, -0.0005717026559928229, 0.16229529129831466, 0.5949316526714128, 0.9905639447663965, 1.355559700413754]	[0.0, 0.007321207146896214, 0.019461481194747776, -0.025679939671566565, 0.02887926603618407, 0.3183811589291228, 0.510364833631014]
31	[0.0, 0.00044170178865066134, -7.779974686528135e-05, 0.11739730834960938, 0.5288214432565788, 0.9817158548455485, 1.2922036020379313]	[0.0, 0.002556851035669716, 0.005837490684107216, -0.06087654515316654, -0.21568900660464685, -0.1664683693333675, -0.2585054698743319]
32	[0.0, 0.00014907435366939836, -0.0007534027099609375, 0.15423824912623374, 0.5221833680805403, 0.6916457728335734, 0.7452452810187085]	[0.0, 0.011579613936574695, 0.0238579197933797, -0.06285416452508219, -0.11364886635228189, 0.2219084689491675, 0.4999306327418278]
33	[0.0, 0.00025096692536941134, 0.0008628242894221927, -0.1534813328793181, -0.5546027735659953, -0.7044184835333578, -0.6882642444811369]	[0.0, -0.0056231649298421615, -0.0133293553402547, 0.05395387348375813, 0.11685672559236249, -0.21131364922774498, -0.4939019052605884]
34	[0.0, -0.0012774216501334479, -3.011603104408067e-05, -0.001087188720703125, -0.12524303637052814, -0.5179515637849503, -0.8054356825979134]	[0.0, 0.008383801108911904, 0.020315270674855945, 0.02934305291426753, -0.023710351241262195, -0.10697766354209559, 0.1547206075567944]
35	[0.0, -0.002217543752569995, -0.00703309711657063, -0.007095838847913427, 0.12681308545564374, 0.5334226708663143, 0.8518841392115544]	[0.0, 0.0019123679713199948, 0.0030301746569190158, 0.0030798661081421486, 0.05093825490851156, 0.06719037106162684, 0.1638743751927434]
36	[0.0, 1.003867701854233e-06, -2.3088957133765575e-05, -3.1119898745934904e-05, 0.039833972328588096, 0.421966251574065, 0.7746837013646175]	[0.0, 5.019338507494808e-06, -2.9614097193153555e-05, -0.00012498152883377855, 0.010428679616827807, 0.017972745393452172, 0.0774212887412622]
37	[0.0, 0.08501554790296062, 0.15449975666246907, 0.21081673471551188, 0.013826269852487805, 0.05983904788368655, 0.34119756598221596]	[0.0, 0.08568111218904217, 0.16549311186137938, 0.2549452530710319, 0.46491572731419595, 0.967885569522255, 1.2357769514385026]
38	[0.0, -0.02949564080489342, -0.05439959074321532, -0.0801884500603931, -0.0005380730879940288, 0.24996355960243566, 0.2942135459498356]	[0.0, 0.0826534472013778, 0.15347807030928795, 0.22926581533331625, 0.24200339066354903, 0.3737128408331625, 0.695643424987793]
39	[0.0, -4.7181781969385383e-05, -0.00019023292943032288, -0.012352090132863758, 0.028823551378752477, 0.34029910438939126, 0.3769854495399878]	[0.0, -0.010570224962736852, -0.02319486517655278, -0.031399977834601245, -0.10952196623149657, -0.3818070261101978, -0.8383414619847347]
40	[0.0, -0.042883722405685276, -0.06379930596602623, 0.03851790177194658, 0.30839468303479567, 0.26175699735942626, 0.16502631338019125]	[0.0, -0.05744783501876061, -0.07996860303376874, -0.20863984760485188, -0.48746811716180094, -0.8021555448833269, -1.0343792563990544]
41	[0.0, 0.02390459964149816, 0.03440204419587811, 0.061702728271484375, 0.3437955755936466, 0.5129272059390413, 0.544200696443256]	[0.0, 0.07384049265008219, 0.1559633957712272, 0.23220915543405596, 0.2958593870464119, 0.520314668354235, 0.7173984929134969]
42	[0.0, -0.008170981156198742, -0.007709703947368141, 0.1641097821687394, 0.5811977386474609, 0.6688424160605981, 0.6583811107434725]	[0.0, 0.014956624884354675, 0.0382368188155322, 0.0536888524105672, 0.2846205861944906, 0.7073844106573812, 1.0353264055754012]
43	[0.0, 0.0005712007221418958, -0.0012297379343140236, 0.1596967797530322, 0.5110253785785872, 0.6214443006013566, 0.6280813719096932]	[0.0, 0.006985413400750318, -0.0018154947381274766, 0.04001466851485347, -0.051186210230777185, -0.36898914136384686, -0.5687788913124487]
44	[0.0, -0.006575835378546557, -0.006232512624640307, 0.303741756238435, 0.632822639063785, 0.5004185124447469, 0.3012928209806738]	[0.0, 0.006368034764340003, 0.011996720966539698, 0.01570450632195719, 0.44825302927117594, 0.8834397165398844, 1.1531814775968847]
45	[0.0, 0.01780309175190098, 0.023935719540244094, -0.18417258011667403, -0.21946806656686935, 0.08702679684287595, 0.22470373856393877]	[0.0, 0.030834298384816883, 0.06487495020816247, 0.14092244599994874, 0.6515929573460628, 1.1021809828908822, 1.4744329452514648]
46	[0.0, -0.02770072535464596, -0.04894708332262532, -0.07247523257606936, -0.01284147563733562, -0.1550029453478361, -0.42659809714869423]	[0.0, 0.000362396240234375, 0.002638164319490599, 0.004547520687705919, -0.19322746678402503, -0.5822332281815372, -0.7070712039345182]
47	[0.0, -0.001125335693359375, -0.003925122712788109, 0.18381168967799155, 0.6393804048237044, 1.0368623231586653, 1.2294156927811466]	[0.0, 0.0018968080219474714, 0.0058078765869140625, -0.015726089477539062, -0.10871084112870033, -0.025019896657842544, 0.17827736703973152]
48	[0.0, 0.010241458290502159, 0.024356842041015625, 0.11575096531918216, 0.4190249192087272, 0.7553733022589437, 0.9084827021548625]	[0.0, 0.013741443031712208, 0.028894825985557482, -0.15629517404656657, -0.4337476429186369, -0.33264762476870846, -0.14696522762900877]
49	[0.0, -0.0008894267835115599, -0.0009145234760481458, 0.18945744163111655, 0.6123974448756169, 0.9576350764224406, 1.2399537939774365]	[0.0, -0.002073488737407203, -0.002243142378957508, -0.00881195068359375, 0.12815977397717937, 0.06939135099712246, -0.010816172549598768]
50	[0.0, -0.0011785406815381094, -0.0019201479460067006, -0.0033970883018090703, 0.18796243165668702, 0.6223967200831364, 0.8902878510324577]	[0.0, 0.008001327514648438, 0.014173608077199695, 0.02235011050575686, -0.056548871492084984, -0.24327177750436846, -0.1648426055908203]
51	[0.0, 0.008691988493267466, 0.01690312435752528, 0.07964134216308594, 0.21741716485274498, 0.3986830460397828, 0.5695794758043791]	[0.0, 0.008447044774105628, 0.015525315937242823, -0.10321717513235029, -0.4955753527189559, -0.6776117023668791, -0.7955897481817953]
52	[0.0, -0.007869318911903456, -0.023955796894274073, 0.13040090862073406, 0.5688331001683284, 0.8402749111777856, 0.8973869524504012]	[0.0, 0.026532725283973768, 0.0528681905646069, 0.07096993295769938, 0.0695444408215975, 0.2791404724121094, 0.47722389823511957]
53	[0.0, 0.0012232127942537474, 0.0016774629291731458, 0.0019472523739461067, -0.13741242258172282, -0.5220096989681848, -0.8250153692145097]	[0.0, -0.00410983436986001, -0.008750714753803734, -0.009892614264237487, 0.026138205277292492, 0.23282101279810874, 0.21644793058696532]
54	[0.0, 0.01953325773540282, 0.027470337717156568, 0.05010253504702877, 0.379689869127775, 0.7070661845960107, 1.0559453462299544]	[0.0, -0.0457577956350228, -0.0841251172517481, -0.10783095108835372, -0.11082247683876467, -0.5464498620284237, -0.9302997589111328]
55	[0.0, 0.01450588828638999, 0.02096276534231123, 0.028149956151058753, 0.11006556059184902, 0.330626337151779, 0.4880011709112875]	[0.0, 0.016365553203382177, 0.03734638816431968, 0.05756779720908689, -0.08352229469700845, -0.00536466899671062, 0.24129691876863202]
56	[0.0, 0.0027249988756681276, 0.002041364970960302, 0.12763374730160315, 0.4953339225367497, 1.00095648514597, 1.3938753228438525]	[0.0, 0.008180517899362805, 0.02493406596936687, -0.08078826101202718, -0.23793270713404624, -0.3247326298763875, -0.41836788779810785]
57	[0.0, -0.018417960719058435, -0.009419290642989075, 0.19084026938990561, 0.09656906127929688, 0.08204911884508626, 0.021705125507555323]	[0.0, -0.055037046733655615, -0.1210649389969678, -0.3431425596538338, -0.8119673477975944, -1.21439632616545, -1.5335072969135481]
58	[0.0, 0.007121688441226404, 0.007288330479672034, 0.0228432605141089, 0.16962151778371748, 0.5944487923070003, 1.11610914531507]	[0.0, -0.020461333425421557, -0.03815299586245846, -0.06464707223992594, 0.02796524449398685, 0.04721942700837811, 0.16757412960654872]
59	[0.0, 9.888096859622664e-05, 0.0011047564054793568, 0.11200704072651124, 0.3933223925138778, 0.714191637541119, 0.8950524581106087]	[0.0, 0.008854615060906568, 0.01669431987561687, -0.016231536865234375, -0.24969502499229002, -0.2776933971204256, -0.14510455884431472]
60	[0.0, -0.002093064157586255, -0.004176089638158409, 0.08722004137541095, 0.4051328960217928, 0.6662142904181225, 0.8479263907984684]	[0.0, 0.0056557906301391014, 0.010702735499331872, -0.013526615343596227, -0.2681210166529606, -0.38214382372404465, -0.4826425251207853]
61	[0.0, -0.0002384185791015625, -0.0003081873843546745, 8.181521767092192e-05, 0.09059655038934, 0.4140693263003703, 0.6976303301359481]	[0.0, 0.008997666208367505, 0.015620181435033409, 0.02974209032560715, 0.002345034950658409, -0.203359001561215, -0.17527981808311033]
62	[0.0, 1.5058015518931711e-06, -0.0066405848452921745, 0.11021714461477217, 0.4870620526765519, 0.797862002724095, 0.925770307842054]	[0.0, -0.016307328876695948, -0.030433755171926258, -0.05974669205514971, 0.07074205498946373, -0.02268188878109534, -0.1742282666658097]
63	[0.0, -0.03430165742572999, -0.0628104962800684, -0.09040631745990968, 0.14792341935007158, 0.05276529412520503, 0.09273830213044842]	[0.0, -0.03370937548185715, -0.06026268005371094, -0.11330654746607749, -0.38083126670435874, -0.9423557080720606, -1.5595862739964539]
64	[0.0, 9.185389468502336e-05, 3.8648906507177117e-05, 0.00044019598709876817, 0.007720746492084096, 0.25166712309184813, 0.5687819029155525]	[0.0, -0.013786617078278773, -0.03651066830283689, -0.05317537408125972, -0.06464004516601474, 0.07363118623432374, 0.02108473526804122]
65	[0.0, 0.0023545716938215833, 0.0038111837286693984, -0.009877054314864075, -0.21420227853875407, -0.460907283582185, -0.5889797210693359]	[0.0, 0.01053257992393064, 0.024612326371042492, 0.034608339008531885, -0.01059682745682533, 0.17705315037777591, 0.4289501591732625]
66	[0.0, -0.03452351218775718, 0.05090562920821373, 0.29631966038754154, 0.3466666372198812, 0.42288328471936687, 0.28174952456825686]	[0.0, -0.07374211361533689, -0.19004671197188472, -0.50964405662135, -0.9367541262977999, -1.2497118899696749, -1.5125761534038338]
67	[0.0, 0.010433197021484375, 0.015995126021535633, 0.11033108359888999, 0.3955650329589844, 0.6580533479389388, 0.8075287467554997]	[0.0, -0.024923525358500953, -0.04310256556460734, -0.018474679244191883, 0.1362951178299756, 0.09407695971037233, -0.01686196578176391]
68	[0.0, 0.013985382883172193, 0.031833648681640625, 0.059676923249897484, 0.219695944535105, 0.579914293791119, 0.8527715582596631]	[0.0, -0.02427753649259934, -0.07021552638003747, -0.11645819011487468, -0.03370536001105062, 0.1428594087299544, 0.07244762621427814]
69	[0.0, 0.0034994828073600104, 0.05140204178659591, 0.41922418694747154, 0.6875786028410262, 0.7740693343313119, 0.8301343415912834]	[0.0, 0.01248610647101156, -0.007125954878957508, -0.06347907216925375, 0.3551518289666431, 0.7058314273231909, 0.9845964532149472]
70	[0.0, -0.010383003636410315, -0.023304788689864075, 0.12152019299958905, 0.44090672543174314, 0.5934122989052222, 0.6783475373920638]	[0.0, 0.017351853220086255, 0.04372446160567467, 0.04959708765933435, 0.1501279128225228, 0.2821420368395353, 0.42690979807000407]
71	[0.0, -0.00392913818359375, -0.00823573062294436, 0.0886314793636922, 0.3978167082134041, 0.643636803877981, 0.8204003384238794]	[0.0, 0.007189198544150344, 0.014430598208778456, 0.026005192806845656, -0.06834983825683594, -0.1337126681679175, -0.14069858350251874]
72	[0.0, -0.006874486019737169, -0.018549969321803417, -0.017171658967670922, 0.2513378544857625, 0.5417617998625097, 0.7321222204911075]	[0.0, 0.012746610139545034, 0.021354775679738758, 0.03797832288240066, 0.05170621370014317, 0.07298369156686846, 0.17036036441200597]
73	[0.0, -0.007464258294357151, -0.008451562178762195, 0.09303745470548908, 0.36370427984940346, 0.591258500751696, 0.7415595807527238]	[0.0, 0.03375203985916997, 0.05629489296361001, 0.0370924096358447, -0.1343501241583569, -0.1835953561883219, -0.1470385099712166]
74	[0.0, -0.005640732614617505, -0.014516428897255018, 0.08806329024465498, 0.39933154457493814, 0.6317369561446338, 0.8370715693423625]	[0.0, -0.010190261037726245, -0.023802707069798146, -0.04815603557385906, 0.04092517652009686, 0.03455965142501061, -0.08347260324578532]
75	[0.0, 0.02093666478207279, 0.03546664589329751, 0.05117315995065841, 0.22853048224198247, 0.49363989579050216, 0.6686667392128394]	[0.0, 0.03581850152266686, 0.06886582625539628, 0.08492821141293128, 0.059500744468286904, 0.07201847277189533, 0.14039240385356688]
76	[0.0, -0.005173432199578443, -0.014024282756603945, -0.01928831401624098, 0.041364368639494664, 0.31255671852513434, 0.5041975724069703]	[0.0, 0.002568395514237487, 0.01172115928248374, 0.022762198197214367, 0.055581143027858104, 0.17615468878495122, 0.33890372828433435]
77	[0.0, 0.011267913015265307, 0.020048743800113122, 0.022259260478772802, -0.2597246671977791, -0.44826306794819093, -0.3888772663317228]	[0.0, -0.010992853265059388, -0.03553641469855062, -0.07182221663625654, -0.20366618507786782, -0.5926875064247534, -0.9619366495232828]
78	[0.0, 0.017094863088507495, 0.03232203031841063, 0.17345980594032717, 0.5508774205258016, 0.7992011622378703, 0.9543684909218237]	[0.0, 0.03131063360916997, 0.06115009910181968, -0.09443283081054688, -0.10664136786209877, 0.15923650641190434, 0.4286919142070573]
79	[0.0, 0.0006796184339021849, 0.002014260543020008, 0.002510673121402185, 0.23515600907175127, 0.7100250846461247, 0.9690801720870166]	[0.0, 0.005675867984169081, 0.013137616609271596, 0.02007584822805253, -0.09368093390213872, -0.2129584864566203, -0.12793089214124187]
80	[0.0, -0.018012900101511242, -0.031403491371556846, -0.03997401187294436, 0.22668888694361655, 0.5343166150544816, 0.4262266660991463]	[0.0, -0.015768251921000953, -0.04547671267860842, -0.05377719276829751, -0.0961895992881372, -0.5054639515123869, -0.9533043911582544]
81	[0.0, 0.005328027825607151, 0.010306709691097815, 0.009846938283819995, -0.26697560360557127, -0.2622132552297485, -0.4695827082583772]	[0.0, 0.021868755942897167, 0.04296905116031091, 0.06150295859888999, 0.0679287157560653, 0.5245806041516756, 1.1521856408370175]
82	[0.0, -0.0014320172761612682, -0.0017351853220084479, -0.0010766481098372083, 0.22983902379086185, 0.5597064369603206, 0.5753602479633537]	[0.0, -0.01257645456414469, -0.025749708476819677, -0.03924570585552001, 0.07786499826531657, -0.18656178524619627, -0.6780157591167253]
83	[0.0, 0.00023440310829503375, 0.0003292686060856198, 0.00765348735608562, -0.27031747918379967, -0.6797479328356291, -0.6963800129137541]	[0.0, -0.01652567010176842, -0.027695706016139354, -0.0499946192691203, -0.004049100373920922, -0.3799403341192953, -0.8897018432617188]
84	[0.0, 0.00957489013671875, 0.02265729402240968, 0.03609707480982749, 0.26440419648823, 0.7479291213186166, 0.9645190991853418]	[0.0, -0.02066562050267251, -0.03469918903551594, -0.04976423163163002, 0.12221637525056561, 0.12049424020867594, -0.14635638186806155]
85	[0.0, -0.005552894190738122, -0.029436914544356263, 0.08112957603053061, -0.22249071221602623, -0.365102165623715, -0.2726354097065169]	[0.0, -0.028228759765625, -0.06313374167994468, -0.33219387656764, -0.778909482453999, -1.1971880260266756, -1.4874854840730372]
86	[0.0, 0.001227228265059388, 0.0014671526457137318, -0.19190436915347409, -0.5063428376850325, -0.5367083298532584, -0.48782097665887125]	[0.0, 0.010324779309724086, 0.019209008467824695, -0.14858747783460124, 0.019287310148540016, 0.4937759198640519, 0.8560306147525178]
87	[0.0, 0.0005425904926497083, 0.00035135369551753115, 0.0002333992405940677, 0.1888546190763769, 0.628285658986945, 0.8363171627646997]	[0.0, 0.007813102320620935, 0.011518378006783792, 0.01572910108064285, -0.15516230934544684, -0.2857820611251034, -0.13063430786132812]
88	[0.0, 0.001348696256938453, 0.0028384359259359115, -0.17175272891395998, -0.18050896494012125, 0.12369808397795001, 0.31495746813322345]	[0.0, 0.008091675607781568, 0.02418718839946532, 0.011920427021227198, 0.46369351838764405, 0.8702177750436881, 1.2172588549162207]
89	[0.0, -0.00010515514173015106, -0.0005435943603515625, -0.000656027542916604, 0.18291398098594325, 0.5602623287000155, 0.8081619363082089]	[0.0, -0.0012011277048209479, -0.0022491655851659687, -0.003496471204255336, 0.10736867001182215, 0.3075629786441203, 0.2628803253173828]
90	[0.0, 0.00222657856188313, -0.004963623849969068, -0.005776254754318089, 0.3130546369050675, 0.6379217850534538, 1.056397086695621]	[0.0, -0.011816024780273438, -0.013573295191714685, -0.02613669947573971, -0.06902242961682781, -0.4075788196764494, -0.6732408623946338]
91	[0.0, -0.0035893289666431016, -0.0031496349133943724, -0.0021186627839746563, 0.25641240571674473, 0.6963152634470084, 1.1619281768798828]	[0.0, -0.025373258088764672, -0.05185177451685874, -0.07540251079358562, 0.09360112641987062, 0.16694872002852534, 0.2191955164859163]
92	[0.0, -0.0010922080592106198, -0.002943340100740599, -0.004000914724249682, 0.21493911743164062, 0.6377355675948291, 0.9480687191611841]	[0.0, 0.023963325902035315, 0.04701664573267905, 0.07048556679173501, 0.07907415691174968, 0.11321118003443686, -0.012147301121761878]
93	[0.0, -0.007433891296386719, -0.009642149272718115, -0.01766204833984375, 0.05148260216963907, 0.3469956548590405, 0.5742228658575756]	[0.0, 0.016043311671206872, 0.03018278824655596, 0.048421558580900026, 0.053193945633737805, 0.055723692241468115, 0.12020763597990314]
94	[0.0, -0.0017452239990234375, -0.006420486851742346, -0.23817137668007282, -0.6857387643111381, -1.0046532279566716, -1.1255286869249845]	[0.0, 0.03544330596923828, 0.07873635543020185, 0.0338559401662728, 0.13422689939800048, 0.315922435961272, 0.48141579878957685]
95	[0.0, 0.0016342966180102891, -0.0025714071173412734, -0.20233706424110753, -0.4975434353477075, -0.7194177727950244, -0.8480255227339892]	[0.0, -0.031745810257760354, -0.06272667332699378, -0.039442965858860646, -0.06016781455592035, -0.1339400442023022, -0.23416067424573317]
96	[0.0, 0.0022075050755558934, 0.012292360004626524, 0.23933912578382, 0.6675624847412109, 1.082386719553094, 1.4704910077546778]	[0.0, 0.019173371164422193, 0.04058687310469722, -0.1526134892513884, -0.2528552005165503, -0.44011718348452966, -0.44202403018349123]
97	[0.0, 0.0002725500809521719, 0.00105606882195719, 0.006593403063322789, 0.17103546544125248, 0.6482470662970297, 1.1207726127222966]	[0.0, 0.0016744513260684712, 0.009800258435700648, 0.02815447355571532, -0.1405098563746403, -0.30973735608552655, 0.018962558947110963]
98	[0.0, -0.00013502020584876817, -0.00014857241981847125, -8.733649002845567e-05, -0.1270344382838191, -0.3238015425832641, -0.604645076550935]	[0.0, 0.00034482855545903135, -0.0061326277883422264, -0.011692047119140625, -0.22257553903680094, -0.5867611734490641, -0.7525785345780216]
99	[0.0, 0.006995954011616234, 0.0073844508120890495, -0.22486586319772783, -0.4671252401251538, -0.5659023084138566, -0.6051309485184513]	[0.0, -0.01392364501953125, -0.02167952688116781, -0.06517962405556155, -0.23317186455977623, -0.4529827519467, -0.6110171267860816]
100	[0.0, -0.001151436253597815, 0.007175646330180641, 0.13831791124845783, 0.5380128559313322, 0.9756841157612044, 1.1855381413509969]	[0.0, 0.010699723896227198, 0.03649711608886719, -0.02709438926295249, 0.07967446979723469, 0.24589588767603843, 0.6185210378546468]
101	[0.0, -0.004717676263106263, -0.022477601703844385, -0.05394433674059407, 0.19683837890625, 0.2520480908845597, 0.4975775668495581]	[0.0, 0.008479168540553417, 0.011410964162726245, 0.023688266151830284, 0.1845264434814453, 0.6186676025390625, 0.9819688295063225]
102	[0.0, -0.007584722418534362, -0.016785169902600927, 0.020060288278680005, 0.43702577289782063, 0.9800479286595394, 1.508922074970446]	[0.0, -0.03713156047620281, -0.06040422539961998, -0.10176056309750159, -0.04758583871941813, -0.31733763845343343, -0.4128837585449219]
103	[0.0, -3.0116031046745206e-06, -0.004413504349558117, 0.0012969970703125, 0.25936327482524657, 0.7629740865607006, 1.1086765088533097]	[0.0, 5.019338507494808e-06, -0.014502374749434388, -0.015641764590614393, 0.08085401434647466, 0.016168795133892466, -0.02942185652883378]
104	[0.0, 0.0029583981162630835, 0.0067005659404557605, 0.09164207860043216, 0.21534091547915857, 0.5144824479755608, 0.7248830795288086]	[0.0, -0.005638724879214685, -0.015281878019633766, 0.10396304883454999, 0.5797672271728516, 0.9892433568050985, 1.3137762170088916]
105	[0.0, -7.779974686439317e-05, -7.227847450597125e-05, 4.166050961185164e-05, -0.10291752062345783, -0.15774325320595128, -0.26194672835500565]	[0.0, 0.00011243318256592971, 9.737516704344529e-05, 5.3204988177846246e-05, -0.1538341923763875, -0.64353440937243, -1.1036918037816097]
106	[0.0, -0.0005666833174853281, -0.0006208921733659167, 5.019338509271165e-07, 0.07963983636153404, 0.29487860830206625, 0.48219229045667156]	[0.0, 0.014279516119705349, 0.020617936786852198, 0.03280790228592689, -0.00047382555509933866, -0.260741083245529, -0.46158991361919277]
107	[0.0, -0.010674125269839685, 0.01352812114514812, 0.39022596258866127, 0.4223698063900594, 0.3208893223812703, 0.23891549361379472]	[0.0, -0.04777807938425127, -0.12072111430921062, -0.3699257499293278, -0.8301885504471631, -1.1432180906596932, -1.3802784367611531]
108	[0.0, -0.013084913554944677, -0.021622306422183435, -0.03334095603541343, 0.1627856806704875, 0.6509459646124593, 0.8640515176873462]	[0.0, 0.027936634264494664, 0.04679905740838297, 0.07726870085063808, 0.061511993408203125, 0.01730667917351969, 0.39918723859285077]
109	[0.0, -4.3668245013783746e-05, 0.0004191147653678229, 0.09117728785464685, 0.37108973452919436, 0.6048267766049031, 0.6781417445132609]	[0.0, -0.0033027247378702995, -0.00484265779194093, 0.034447720176295604, 0.17356169851202718, 0.057954286274156885, -0.04127100894325686]
110	[0.0, 0.004090258949680958, 0.006144172266909997, -0.17469807675010252, -0.5440711975097656, -0.8130470075105363, -0.9134433144017269]	[0.0, 0.00649502402857749, 0.016092501188579966, 0.01834267064144779, 0.14736225730494468, 0.4203665883917562, 0.6366649426912012]
111	[0.0, 0.00396929289165282, 0.004031030755294651, 0.14908439234683435, 0.6563357303017066, 1.1503420378032487, 1.7080151407342212]	[0.0, 0.013023175691303734, 0.027954201949270008, -0.1493800313849194, -0.2804836473966894, -0.39821373788934, -0.7402746300948291]
112	[0.0, 0.00011168028178953904, -0.006529406497352674, -0.0069397374203328255, 0.11978751734683435, 0.42417099601344077, 0.6145419572529045]	[0.0, 2.86102294921875e-05, -0.015277360614977198, -0.01587917930201499, -0.0298530177066203, 0.015000293129368458, -0.14014746013440593]
113	[0.0, 0.0006592901129471862, 0.0006751010292456172, 0.0005282853779040586, 0.22896465502287233, 0.7482393164383736, 0.8734020433927836]	[0.0, -0.024881362915039062, -0.05243050424676188, -0.08188599034359534, -0.02038252981085531, -0.12591111032586344, -0.5319545143528988]
114	[0.0, -0.008558474088970591, -0.014881836740594068, -0.015766244185598133, 0.2592192198100838, 0.3251371885600838, 0.11072259200246659]	[0.0, 0.012385217767013401, 0.03866446645636312, 0.046903208682412156, 0.1124015607331934, 0.6318438680548422, 1.0705691889712687]
115	[0.0, -0.006073399593955919, -0.011284978766190612, -0.01359036094263999, 0.15918530915912754, 0.6932946255332544, 1.1302822514584188]	[0.0, -0.024186184531764354, -0.04067220185932374, -0.056358136628803734, -0.048550053646690294, 0.03152345356188313, -0.34352051584344157]
116	[0.0, 0.0034101385819287344, 0.003412648251182482, 0.08548385218570154, 0.3550454189902865, 0.6164355027048218, 0.8005297811407797]	[0.0, -0.013315803126284997, -0.013362482974404344, -0.0027601342452205913, 0.24534627010947752, 0.31760416532817626, 0.31578616092079503]
117	[0.0, -0.0006223979749178099, -0.0063103123715047005, -0.009253150538394372, 0.10274535731265466, 0.46381699411492594, 0.7046850104081006]	[0.0, -0.03998204281455564, -0.07575537029065593, -0.11265302959241374, -0.141184455470035, -0.08773904097707597, -0.22319090993780843]
118	[0.0, -0.0019635652240950208, -0.0019093563682153203, 0.23888035824424403, 0.6528784099378084, 0.7987132825349512, 0.8198356628417969]	[0.0, -0.010254508570620935, -0.010195782310083779, -0.0022732584100015885, -0.27635473954050127, -0.6680719475997119, -0.9483789142809416]
119	[0.0, 0.01636103579872561, 0.04711201316431968, -0.18393165186831784, -0.3206383554559, -0.21760789971602534, -0.17322640669973222]	[0.0, -0.005354128385845591, -0.0129157618472453, -0.17897957249691654, -0.6686577044035262, -1.1135332207930722, -1.4626191791735197]
120	[0.0, 0.008345654136256542, 0.009477514969675305, 0.013773566798159997, 0.07854863217002528, 0.2574162734182259, 0.46534839429353436]	[0.0, -0.01709185148540371, -0.02414904142680996, -0.03861929240979656, -0.011158491435804052, 0.2670117428428247, 0.34139081051475095]
121	[0.0, 0.00020328320954998702, 0.000502435784590638, 0.0011072660747331042, 0.11599440323679033, 0.4888358869050675, 0.7963777843274569]	[0.0, -0.0053561361212484115, -0.01075142308285404, -0.01621396918045903, 0.01378511127672688, 0.11799661736739253, -0.14374833357961592]
122	[0.0, 0.0044155120849609375, 0.009421298378391896, 0.1740721652382291, 0.45256815458598876, 0.7899716025904606, 0.9699620698627669]	[0.0, -0.0035065098812703255, -0.007374914068924099, 0.13693307575426594, 0.37070826480263186, 0.3236916190699528, 0.1630251031172909]
123	[0.0, -0.00014656468441565096, -0.0006520120721109635, -0.0010194276508528333, 0.1364492115221534, 0.4736900329589844, 0.7940954911081421]	[0.0, -0.004119873046875, -0.008248780903063135, -0.012793791921515307, 0.025485189337479675, 0.2339222556666325, 0.11883233722887532]
124	[0.0, 0.0006690778230362682, 0.001404912848221862, 0.129038660149825, 0.46246327851948, 0.823761789422286, 0.9980211759868425]	[0.0, -0.02287011397512373, -0.03941636336477217, 0.008944963154039698, 0.21421934428967937, 0.1292063060559725, -0.07053023890445154]

## Sheet: 1f_Right
	x	y
0	[0.0, -0.0031195188823494036, -0.003997903121145008, -0.10851809853001626, -0.41892553630628004, -0.6508044192665494, -0.7719893204538444]	[0.0, -0.022375709132144372, -0.033479991712068724, 0.03171720002826817, 0.23472986723247313, 0.17600611636513097, 0.05024558619448971]
1	[0.0, -0.006355486418071266, -0.013561248779296875, -0.08550443147358155, -0.2705945466694075, -0.42402869776675534, -0.4954498692562703]	[0.0, -0.036069970381887195, -0.06649017333984375, -0.01981032522101156, 0.1415759638736125, 0.09484943590666095, -0.07801106101588218]
2	[0.0, 0.0005179957339640495, 0.0005802355314559193, -0.14545741834138592, -0.45473500301963377, -0.5075710698177938, -0.4388889513517684]	[0.0, 0.011749769511975039, 0.011797955161646279, -0.01636103579872561, 0.04872372275904535, 0.25447293331748533, 0.4085641158254516]
3	[0.0, 7.779974686528135e-05, 0.00038247359426435423, -0.1081998724686466, -0.31654257523386065, -0.5364272468968441, -0.6681432222065169]	[0.0, -0.0028901351125618646, -0.010943161813836255, 0.02922660426089685, 0.2215797022769328, 0.2964526728579875, 0.27722057543302814]
4	[0.0, 0.001283444856342797, 0.0018787384033203125, -0.09852359169407876, -0.4407802381013566, -0.586658778943514, -0.6119065535695931]	[0.0, 0.005866602847451219, 0.014517432764956872, 0.0008628242894221927, -0.002581445794356263, 0.19819209450169595, 0.3649601183439559]
5	[0.0, 0.0004632849442334219, 0.0009039828651831172, -0.1284754903692944, -0.5057282196848014, -0.701532865825452, -0.7753966983995939]	[0.0, 0.006624021028217797, 0.007456227352744982, 0.020890988801655297, -0.013979359676962844, 0.1342893901624178, 0.2593928889224406]
6	[0.0, -0.000374944586503112, 0.00014003954435626298, -0.1312577097039469, -0.5462335285387541, -0.823638815628855, -0.9325883263035823]	[0.0, -0.031142485769171557, -0.06374409324244468, -0.05375862121582031, 0.017791547273334096, -0.1445755205656356, -0.35659890425832685]
7	[0.0, 0.00465192292865968, 0.013008619609632177, 0.021278983668277185, -0.0618929612009147, -0.14412378009996907, 0.15442647432026124]	[0.0, -0.00672390586451499, -0.014332721107884971, -0.02172168932463059, -0.11246129086143153, -0.497099725823654, -0.7307865745142887]
8	[0.0, -0.00044421145790440875, -0.0006404675935440807, -0.0011238298918065937, -0.08653189006604656, -0.4999057870162158, -0.788080817774722]	[0.0, 0.0009983464291227762, 0.004120876914576854, 0.006838848716334667, -0.11490821838378906, -0.2043829466167244, 0.060826853701943406]
9	[0.0, -0.00026301333778722125, 0.0023164247211662214, -0.11219074851588129, -0.40818164223118814, -0.6534132204557714, -0.7882936377274361]	[0.0, 0.007832677740799987, 0.016189876355622523, -0.07655645671643718, -0.21036399038214437, -0.1039715817100122, 0.015370218377364075]
10	[0.0, -3.513536955246366e-05, -0.00010891964561121625, -0.14428289313065434, -0.5279621325041122, -0.7631924277857731, -0.8236232556794825]	[0.0, -0.00339508056640625, -0.003681684795179052, 0.13415286415501626, 0.12384615446391845, -0.16042960317511312, -0.37810225235788497]
11	[0.0, -0.0003172221936678099, 0.00036139237253252077, -0.15026895623458092, -0.39835879677220376, -0.6924809907612053, -0.9307399548982316]	[0.0, 0.005588029560289698, 0.01566786515085372, -0.05417020697342689, -0.3041970102410563, -0.3662495864065072, -0.3251206247430094]
12	[0.0, 0.01484118009868407, 0.018560509932668445, 0.019259201852898755, -0.2661183005885075, -0.5400481976960831, -0.5936286323948909]	[0.0, 0.008790869461862805, 0.013581828067176893, 0.01567689996016597, 0.05618998878880532, 0.3709306214985091, 0.5715355120207128]
13	[0.0, -0.0011032506039265755, -0.00673796001233562, -0.008442025435598133, -0.07759194625051347, -0.32108306884765625, -0.5026481026097347]	[0.0, -0.025432486283151867, -0.05136339288008873, -0.06952135186446373, -0.008822993228309706, 0.052314557527241234, 0.004843661659641896]
14	[0.0, -1.606188322345048e-05, -0.0009652187949731328, -0.1454418583920125, -0.3205515208997225, -0.49572994834498374, -0.5856328261526009]	[0.0, 1.8069618627158945e-05, 0.0016739493922184323, -0.19545705694901283, -0.4947386289897713, -0.6699717672247631, -0.7562014931126644]
15	[0.0, -0.002625615973221862, -0.0023119073165096538, -0.00230086477179281, -0.06067125420821373, -0.17191937095240561, -0.32678654319361655]	[0.0, 0.0026301333778775415, 0.007584722418533474, 0.007573679873817518, -0.08509535538522872, -0.3746630016126131, -0.5602389887759562]
16	[0.0, 0.01566284581234534, 0.03686754327071373, -0.12075524581106123, -0.4062732897306742, -0.4550384220324064, -0.3602577510632967]	[0.0, 0.03825790003726315, 0.06920513353849689, 0.10584580270867594, 0.28828922070955, 0.4966309196070622, 0.6662333639044506]
17	[0.0, -0.005856062236585302, -0.014277508384302529, -0.08993299383866127, -0.2696002157110913, -0.4548795599686475, -0.5976686979594978]	[0.0, 0.027745899401212526, 0.047221434743780044, -0.0007428620990959089, -0.21720986617238935, -0.3044007953844572, -0.3024101257324219]
18	[0.0, 0.005046944869191883, -0.004911924663343115, -0.14337941219932215, -0.4938712872956934, -0.7822915127402856, -0.9115289386950041]	[0.0, 0.03551533347681968, 0.06389768500077064, 0.05247618022717937, -0.14011684216951092, -0.14759967201634439, -0.0736828854209497]
19	[0.0, 0.00014606275056561202, 0.00010088870399904692, 0.00045475206877121366, -0.23347101713481688, -0.7721424102783203, -1.1803054809570312]	[0.0, -0.0029985528243212656, -0.00962106805098717, -0.012982519049393737, 0.04776051169947593, 0.15411176179584718, -0.2575703671104028]
20	[0.0, 0.0018586610492907774, 0.01609526182475829, 0.3969656793694747, 0.5726528167724614, 0.4003512231927169, 0.28058403416683797]	[0.0, 0.004419527555766578, 0.014126426295229422, 0.029042896471525026, 0.6008364024915185, 0.9984678971140006, 1.3153003391466642]
21	[0.0, -0.003960760016190612, -0.0019660748933496563, -0.08846784892835169, -0.23972812451814374, -0.42829488453112186, -0.5660825026662728]	[0.0, 0.004348252948961573, 0.0046253204345703125, -0.2022145923815275, -0.44007301330566406, -0.620931826139751, -0.7875959496749072]
22	[0.0, -0.0062666441264900286, -0.011760310122840956, 0.18429204037315028, 0.2750617579409953, 0.490284969932155, 0.6512416036505453]	[0.0, -0.03641479893734623, -0.07303137528268877, -0.12843734339663815, -0.5780882584421256, -1.0342592942087272, -1.485732229132401]
23	[0.0, -0.006893057572213479, -0.008014377794767213, -0.145558808979235, -0.5481052398681641, -0.7777148798892366, -0.9807064658717097]	[0.0, 0.026009710211503112, 0.0490790919253703, -0.05085543582313967, 0.05675717404014158, 0.41939685219212564, 0.6921933826647306]
24	[0.0, 0.00010339837325235024, 7.855264764078385e-05, 8.20661845959414e-05, 0.0031810057790653268, 0.1351052836367952, 0.3899313274182772]	[0.0, -0.00010289643940186721, -1.405414782151837e-05, -8.030941612169329e-06, 0.011808997706363122, 0.29413072686446284, 0.4777541913484269]
25	[0.0, -0.002081268712093909, -0.3167717080367236, -0.7960695969431022, -0.9545873340807463, -0.9250113838597347, -0.8692643516942073]	[0.0, -0.02262466832211185, -0.017161620290655932, -0.20542847482781657, -0.4409569188168172, -0.587362490202251, -0.7309712861713615]
26	[0.0, -0.002886119641756224, -0.005833977147152503, -0.06629040366724936, -0.1437428123072575, -0.4779981311998869, -0.6841338308233968]	[0.0, -0.004137942665501271, -0.006149693539267531, 0.23774849741082438, 0.6587650901392887, 0.7716620595831625, 0.7010324377762647]
27	[0.0, 0.001214177984940612, 0.0015429446571753047, -0.22306843807822752, -0.7499983436182922, -1.0841111132973116, -1.1678392008731238]	[0.0, 0.01949912623355221, 0.03544707047311846, -0.1021204496684831, -0.3459995671322469, -0.08586281224301029, 0.14850415681537843]
28	[0.0, -0.0019801290411702865, -0.012225602802477198, -0.010915053518194995, 0.1837986393978719, 0.6127884513453434, 1.213164580495734]	[0.0, -0.02621098568565028, -0.060482025146484375, -0.09371908087479497, -0.02441004702919436, 0.26698865388569004, 0.2700825741416528]
29	[0.0, 0.0015334079140112422, 0.0015941419099503307, 0.026189402530067518, 0.16715350903962722, 0.0618523045590047, -0.0053491090473380964]	[0.0, 0.005390267623098133, 0.005466059634560594, -0.010089874267578125, -0.326935115613435, -0.7221437755383944, -1.0195691961991153]
30	[0.0, 0.0006715874922900156, 0.0007845226087068724, -0.26237236826043375, -0.7095813751220703, -0.8478736877441406, -0.8636572486475895]	[0.0, 0.0011002390008227891, 0.0020805158113184063, -0.18604429144608314, 0.024920513755397167, 0.4129976975290406, 0.6874872508801912]
31	[0.0, 0.00012196992572999221, 0.006804717214484057, 0.006740971615439406, -0.2726203516909953, -0.604746467188785, -0.5430372137772412]	[0.0, 6.575333444658327e-05, 0.0070160313656453255, 0.00700900429173501, -0.0050705357601765755, 0.33841183311060874, 0.8321470963327506]
32	[0.0, 0.0020237972861840703, 0.004017980475174987, 0.004003926327354357, 0.08949229591771157, 0.3786995536402653, 0.7480892382170028]	[0.0, -0.0037429207249690677, -0.007328234220805641, -0.007289585314299352, 0.08610022695441, 0.4056985754715763, 0.4501473276238688]
33	[0.0, -0.0005802355314559193, -0.000578729729903138, -0.1431239278692953, -0.5016271691573291, -0.7611038810328434, -0.9094469170821338]	[0.0, 0.0056040914435140365, 0.005600075972707508, -0.12249946594238281, -0.08210533543636878, 0.28781238355134686, 0.6565028742740031]
34	[0.0, 0.001906846698962017, 4.592694734295577e-05, -0.0022662313360912734, -0.09410130350213297, -0.19728911550421424, -0.495865470484683]	[0.0, -0.0032269327264087266, 0.0002906196995784427, 0.00445315712376626, -0.15401438662880373, -0.6541568354556437, -0.9593828100907178]
35	[0.0, -0.002720983404861599, -0.002930289820620935, -0.004125896253083461, -0.09392989309210531, -0.2802271591989616, -0.5932682438900594]	[0.0, 0.010548139873304052, 0.016596442774722497, 0.02516445360685715, -0.05751760382401283, -0.4268937361867797, -0.5494278355648641]
36	[0.0, -0.00118255615234375, -0.0016192386024878047, -0.14062128568950438, -0.49485206604003906, -0.7990651381643188, -0.8943131095484684]	[0.0, -0.014708167628238122, -0.023517106708727198, 0.03780766537314939, 0.28413471422697345, 0.19244645771227376, -0.014749326203999047]
37	[0.0, 0.007629896465100039, 0.014048626548365029, -0.18582042894865403, -0.5457075018631787, -0.6996807299162215, -0.7539633700722144]	[0.0, -0.014317663092362487, -0.026083494487561865, -0.07808384142423996, -0.37087289910567467, -0.7962658530787419, -1.1016780451724406]
38	[0.0, 0.037097428974353086, 0.029305909809314024, -0.34535608793559813, -0.3377834119294816, -0.5139381007144319, -0.3105620334022916]	[0.0, 0.10925042001824625, 0.20763347023411782, 0.4711178729408658, 1.0974038274664624, 1.745755296004445, 2.310459990250436]
39	[0.0, 0.03101348876953125, 0.04785236559416095, 0.0032650796990640885, -0.286081715633995, -0.2830314636230469, -0.10737720288728436]	[0.0, -0.03155708312988281, -0.053997541728771914, -0.1434205707750822, -0.42906309428967937, -0.8256319949501436, -0.9094529402883427]
40	[0.0, -0.0011930967632096667, -0.0019081015335888907, -0.0018729661640373152, 0.17494979657624832, 0.5981272145321492, 0.8264458806891186]	[0.0, 0.010322269640470338, 0.01768614116467937, 0.024130469874331872, -0.012418847335012195, 0.0322587866532178, 0.3310374209755347]
41	[0.0, -0.01362650017989342, -0.015291414762798716, -0.09808389764083092, -0.2683679681075253, -0.56803402147795, -0.8003586216976766]	[0.0, -0.011846140811318406, -0.014796507985968432, 0.10169581363075597, 0.3973117627595597, 0.3932476043701172, 0.2780236695942122]
42	[0.0, -0.009675778840717797, -0.02195659436677655, -0.047618464419715956, 0.05973263790732908, 0.21910817999588783, 0.022305438393040333]	[0.0, -0.008843070582339685, -0.02105512117084629, -0.032928366410104104, -0.12782197249563065, -0.5359127646998356, -0.9010897184673103]
43	[0.0, 0.021669990138003747, 0.04098440471448406, 0.06134886490671221, -0.08044845179507654, -0.3533614309210531, -0.32468243649131345]	[0.0, 0.028234281037982534, 0.05706787109375, 0.08655849256013504, 0.17412888376336344, 0.49890066448010817, 0.9232666617945613]
44	[0.0, -0.0017587762129940288, -0.007172634727076854, -0.006127106515984693, -0.1283178831401628, -0.40452455219469563, -0.6576226886950041]	[0.0, -0.004982195402446266, -0.01989866557874187, -0.01810425206234534, 0.06246667159231123, 0.25762357209858155, 0.2437912790398853]
45	[0.0, 4.918951737264976e-05, 0.0030311785246195377, 0.006763307671797669, -0.07434443423622517, -0.21963797117534423, -0.3584668510838558]	[0.0, -3.613923725342971e-05, 5.220112047688019e-05, -0.002172871639854357, 0.05435943603515625, 0.14149264285438878, 0.012489118074115346]
46	[0.0, 8.783842387938279e-05, 0.00010942157946125519, 0.19493052833958657, 0.6676357670834188, 0.9369659423828125, 0.9748463881643188]	[0.0, -0.0076394332082641014, -0.007713719418173781, 0.09329293903551683, 0.20326363412957438, -0.09529665896767003, -0.3466064051577913]
47	[0.0, 0.006126604582133766, 0.004815553364000635, -0.24676222550241533, -0.6446120613499691, -0.8635586186459188, -1.0755139903018347]	[0.0, -0.00041861283151778395, -0.004183116712068724, 0.0844167408190275, -0.10146341825786465, -0.5382246720163453, -0.9017703407689153]
48	[0.0, -0.003745932328073742, -0.0018084676642162734, 0.13007565548545408, 0.5162585409064047, 0.8037953627736947, 0.9106149171528068]	[0.0, -0.005542855513723133, -0.009230563515110646, -0.05041273016678627, -0.028153971621864393, -0.21150087055407063, -0.38657188415527344]
49	[0.0, -0.033761074668483104, -0.051174163818359375, -0.08901094135485188, -0.025770287764699695, 0.07588737889340003, 0.2571427194695719]	[0.0, -0.00958492881373374, -0.034064242714329396, -0.053983487580951284, -0.2663085335179378, -0.6504038760536597, -1.0083750674599097]
50	[0.0, 0.007385454679790016, 0.014004958303351245, 0.25042483681126626, 0.6201979988499691, 1.0892506649619653, 1.2566044456080379]	[0.0, 0.01415654232627439, 0.02404865465666095, -0.06239439311780437, 0.278840315969366, 0.6282731106406763, 1.0892596997712785]
51	[0.0, 0.0006981899863793828, 0.0009085002698396849, -0.24058994493986408, -0.8074905997828434, -1.3408359728361425, -1.4344109986957747]	[0.0, 0.015933890091745617, 0.02346841912520592, -0.1307336907637744, -0.30520388954564126, -0.5115775058144019, -1.0163387499357528]
52	[0.0, -0.00015158402292403395, -0.0001023945055509401, -0.0005727065236946771, -0.10024321706671468, -0.417307301571495, -0.6385105534603719]	[0.0, 0.007330743890059388, 0.01595597518117753, 0.03258353785464596, 0.00265824167351969, -0.1616026225842928, -0.08376673648231936]
53	[0.0, 0.0006695797568871953, 0.0013843335603409557, 0.0009647168611222057, -0.035330621819747776, -0.21174832394248622, -0.40339771069978436]	[0.0, -0.015267823871813135, -0.03202940288342937, -0.04591891640111001, -0.04366372760973469, 0.14573398389314374, 0.17908849214252687]
54	[0.0, 0.005103663394326219, 0.012932827598170604, 0.02266407012939453, 0.0037381523533879246, -0.36197310999820065, -0.6281142485769169]	[0.0, 0.03494915209318439, 0.05634107087787843, 0.08828665080823406, 0.10887045609323565, 0.07184129012258378, 0.272002973054585]
55	[0.0, -0.008321059377569995, -0.014255925228720656, -0.18190735264828284, -0.6007751665617285, -0.7616208728991056, -0.8145588322689656]	[0.0, 0.024980745817486216, 0.05653230767501061, -0.05175841482062005, 0.040528648778012766, 0.29786260504471684, 0.5104090038098787]
56	[0.0, 0.0006505062705590703, 0.0026236082378190417, -0.1709762372468644, -0.5378090707879322, -0.8543014526367188, -1.0200580797697372]	[0.0, 0.04443921540912843, 0.08589844954641279, 0.04923042498136887, 0.10264898601331218, 0.32702044436806155, 0.5362003727963103]
57	[0.0, -0.010706750970137513, -0.025555460076582825, -0.037163684242650596, -0.20581948129754313, -0.6070638957776522, -0.8716560664929842]	[0.0, -0.008386812712016578, -0.005005284359580919, -0.024261976543225927, 0.13815026534231123, 0.1225551805998153, -0.17427795811703373]
58	[0.0, 0.0002835926256681276, 0.00045876753957596605, -0.21773689671566654, -0.5187250438489412, -0.8393704263787525, -1.0143440648129118]	[0.0, -0.005133779425369411, -0.010102422613845974, 0.05524283961245935, 0.3765788831208887, 0.461578369140625, 0.37695583544279465]
59	[0.0, -0.00013301247044594788, -6.525140060276158e-06, -4.0656641909997404e-05, -0.15365851552862875, -0.4991064573589128, -0.5735590583399723]	[0.0, 0.0008753726356909297, 0.008413415206105945, 0.009112107126336255, -0.05412101745605469, 0.13283077039216717, 0.5467871615761206]
60	[0.0, -7.529007761242212e-06, -1.5559949372523363e-05, -0.1295963086579972, -0.20600118135151124, -0.2947019275866056, -0.3689595272666528]	[0.0, 4.0656641909997404e-05, 2.86102294921875e-05, -0.14975949337607908, -0.4483739953292041, -0.6457961233038647, -0.7639302705463606]
61	[0.0, 0.014047622680664062, 0.039968992534436865, 0.060584419652035315, -0.12558184171977782, -0.3131068380255444, -0.4423814070852172]	[0.0, -0.015371724178916857, -0.02035040604440841, -0.06443676195646653, -0.4008232919793384, -0.5736697347540609, -0.6998147462543693]
62	[0.0, 0.018554486726459984, 0.0350595775403475, 0.03857311449552814, -0.05376765602513345, -0.072703110544305, -0.046211041902241234]	[0.0, 0.008438009964792492, 0.014549054597553734, 0.09010264748021246, 0.3704683404219784, 0.5998736933658, 0.7869861000462581]
63	[0.0, -0.004252383583470909, 0.006856165434184547, -0.11415381180612716, -0.08568462572599778, 0.05886604911402671, 0.15708873146458657]	[0.0, -0.04069278114720376, -0.07851148906507, -0.25721449601022783, -0.4937493173699625, -0.6625933396188834, -0.8383093382182869]
64	[0.0, -0.011132390875564724, -0.02508916352924473, -0.02826740867213129, -0.1340293884277335, -0.3424237903795744, -0.7527742887798103]	[0.0, 0.01586713288959718, 0.025068082307513784, 0.03415208113820878, -0.11350430940326905, -0.4923760263543384, -0.7563937337774984]
65	[0.0, -0.021188133641293128, -0.022240688926295604, 0.020196814286081555, 0.43770237972861814, 0.4952711808054069, 0.49251355622944093]	[0.0, -0.04306592439350343, -0.09339382773951499, -0.14989652131733155, -0.40583560341282876, -0.8260596425909741, -1.1956526103772616]
66	[0.0, 0.0010756442421362422, -0.000864330090974974, -0.005258259020354039, 0.20804555792557533, 0.47517927069413, 0.5318255173532584]	[0.0, -0.006754523829409997, -0.014753843608655615, -0.03335852372018877, 0.01510820890727782, -0.3155141127736947, -0.8312912991172388]
67	[0.0, 0.0038192146702815677, 0.003364462601511242, -0.26943206787109375, -0.2183141206440169, -0.27580010263543375, -0.3502148076107625]	[0.0, 0.007027575844212208, 0.01298804032175127, 0.01776042737458905, 0.47676839326557374, 1.051584544934724, 1.5095632954647664]
68	[0.0, 0.00017467298005691134, 0.00036540784333816134, 0.0002474533884146979, -0.17333432247764247, -0.520700153551604, -0.8471619455437915]	[0.0, 0.018849121896844068, 0.03826542904502439, 0.05170370403089031, -0.0113457127621297, -0.24199686552348876, -0.25011614749306155]
69	[0.0, 0.003946203934519055, 0.00990215100740155, 0.28568769756116374, 0.5754345341732625, 1.1162793008904712, 1.3886587243331103]	[0.0, -0.0054530093544400415, -0.015039443969725674, 0.09197737041272624, -0.23673358716462722, -0.5814030295924129, -1.0653069144801082]
70	[0.0, 0.0003056777151009271, 0.002123180188630336, 0.003287164788496888, -0.1316783302708675, -0.482554184763055, -0.7618828823691919]	[0.0, -0.00825179250616781, -0.01711795204564126, -0.02553036338404624, 0.0008271869860196901, 0.21414806968287436, 0.20194605777138186]
71	[0.0, 0.009066431145918763, 0.02146269145764812, 0.029547590958444836, 0.03753411142449625, 0.21456291801051108, 0.49608933298211344]	[0.0, 0.02794366133840498, 0.06026970712762125, 0.08650679337350908, 0.10655804684287595, -0.01034586053145592, -0.026360561973170604]
72	[0.0, -0.0023866954602684842, -0.0010013580322265625, 0.00024393985145998442, -0.22654282419305094, -0.5964580335115128, -0.7836499967073136]	[0.0, 0.0282322733025806, 0.05723300733064374, 0.08221676475123374, 0.010455282110917175, -0.05722497638903157, 0.039081573486328125]
73	[0.0, -0.001080663580643737, -0.001334140175267784, -0.0020699752004524896, -0.1220652931614925, -0.49955167268451905, -0.7286051699989722]	[0.0, -0.0070401241904818335, -0.012602053190533091, -0.02010345458984375, 0.01791903847142251, 0.11349075718929846, 0.019352059615285633]
74	[0.0, -0.001684991936934388, 0.0018712093955599585, -0.2472480974699316, -0.262135957416735, -0.22306040713661535, -0.18971694143194817]	[0.0, 0.0026477010626537734, -0.021329177053351245, -0.27885537398488935, -0.6955307408383025, -1.0311427869294825, -1.2982448778654403]
75	[0.0, -0.00022787796823653395, 0.006749504490902503, 0.00719773141961344, -0.20585562053479656, -0.4886732603374284, -0.6695561659963509]	[0.0, -0.02928633438913497, -0.048847198486328125, -0.07741375973350184, -0.010739878604287156, -0.05743327893708905, -0.18838932639674155]
76	[0.0, -0.0002078006142065547, -0.00044772499486089856, -0.13199404666298342, -0.45529967860171716, -0.6589894545705697, -0.8056213981226872]	[0.0, -0.0012658771715674533, -0.0026030289499390236, 0.12084007263183594, 0.1921337529232625, 0.1210920434249072, 0.03296049017655189]
77	[0.0, 0.004103309229800622, 0.00909303364000813, 0.009834891871402185, -0.20071381016781498, -0.5875120664897722, -0.8204118829024463]	[0.0, -0.005272313168173781, -0.01087590267783689, -0.012344561125102516, -0.043378629182513784, -0.03351311934621659, -0.16056562724866286]
78	[0.0, -0.006141160663805323, -0.008429477089330284, -0.009057898270456555, -0.07893060383043782, -0.30229468094675216, -0.5473332656057259]	[0.0, 0.008013875860917175, 0.010649028577303099, 0.024483329371402185, -0.07216001811780348, -0.28696461727744627, -0.2539092616031038]
79	[0.0, -0.0007865303441096927, -0.000883403577303099, -0.15602362783331625, -0.4875424033717106, -0.6943953664679281, -0.7824857611405225]	[0.0, -0.00813132838198971, -0.011467682687859693, 0.14648738660310467, 0.29991752222964596, 0.21005630493164062, 0.08669953597219404]
80	[0.0, -0.014825620149310659, -0.031068701493111917, -0.019170861495168445, -0.24444404401277176, -0.4976734362150488, -0.6431301016556583]	[0.0, -0.0038106817948193594, -0.007145028365285633, 0.19702961570338218, 0.2866122597142269, 0.1859875729209497, 0.10437413265830564]
81	[0.0, 8.33210192228151e-05, 0.00022285862972815096, 0.00044019598709876817, -0.11098409953870281, -0.3507875141344572, -0.5702480516935653]	[0.0, 0.0036982486122525415, 0.007663526033099721, 0.015241723311574695, -0.03698800739489183, -0.3346699162533415, -0.4992284272846428]
82	[0.0, 0.000845758538496888, 0.0006690778230362682, 4.76837158203125e-05, -0.2419808036402653, -0.5765061629445931, -0.7816726283023234]	[0.0, -0.014858747783460302, -0.021986208463969703, -0.030107498168945312, 0.04594150342439374, 0.06170172440378341, -0.06397849635073971]
83	[0.0, 0.0004858719675162604, 0.003014614707544716, 0.14446609898617346, 0.3969865096242806, 0.5930017170153166, 0.7317643416555306]	[0.0, 0.00884005897923501, 0.016446866487202172, -0.12997175517835124, -0.35705114665784343, -0.47438772101151283, -0.6015471408241675]
84	[0.0, -0.000947149176346862, -0.0008552952816609505, -0.2214913619192025, -0.5626773834228516, -0.6930637359619141, -0.7124745218377369]	[0.0, 0.013625998246042492, 0.020653072156403773, -0.10399567453484782, -0.1052535207648031, 0.08285221300627033, 0.21681283649645344]
85	[0.0, 0.013166728772615599, -0.07065973783794188, -0.46135049117238847, -0.586833451923571, -0.47091233102898844, -0.31200208162006504]	[0.0, 0.007456729286595909, 0.023232008281507177, -0.04283352902061033, 0.4156544334010075, 0.7299172250848072, 0.9211234042519019]
86	[0.0, -0.0047026182475837786, -0.003509521484375, 0.009747053447522802, -0.2212253369783097, -0.31322680021587157, -0.6596590343274569]	[0.0, 0.0373483958997225, 0.10241458290501626, 0.18185213992470128, 0.35044419138055094, 0.7627477143940169, 1.1019526029887947]
87	[0.0, -0.0019685845626034038, -0.0023821780556128047, -0.00012247185958091933, -0.18166291086297282, -0.4639234040912834, -0.7307278482537525]	[0.0, 0.01528288188733562, 0.02446827135588059, 0.03674808301423749, -0.1066775070993522, -0.31517079001978754, -0.36675754346345535]
88	[0.0, -0.012497650949578443, -0.014021020186574695, 0.10536344427811528, 0.4456585331967, 0.6167080527857731, 0.6913049597489209]	[0.0, 0.03393524571468909, 0.05755826046592283, 0.10693951656943845, 0.42199937920821284, 0.992158086676346, 1.5195786325555094]
89	[0.0, -0.0009860490497790586, -0.0006166257356339244, 0.0006592901129471862, 0.1092607096621867, 0.40576181913677045, 0.5946475581118933]	[0.0, 0.00595293546977782, 0.017265520597758766, 0.021442112169767213, -0.0012407804790299792, -0.03520764802631593, 0.04020891691509032]
90	[0.0, 0.0010706249036287474, 0.001162478798314659, 0.001028964394017784, -0.14005661010742188, -0.278452823036595, -0.43834887052837157]	[0.0, -0.01549770957545249, -0.019019779406096227, -0.021921960931075013, 0.04970550537109375, 0.45454125655324784, 0.7249566128379419]
91	[0.0, -0.0014370366146696512, 0.004279989945261242, 0.006798192074423781, -0.1151004590486231, -0.39752759431537843, -0.7284977561549137]	[0.0, 0.015607131154913745, 0.024725763421309388, 0.041656494140625, 0.022116209331311865, -0.255258961727745, -0.2759075164794922]
92	[0.0, -0.0008650829917504765, 4.5425013492028654e-05, -0.11597332201505939, -0.47532232184159096, -0.731180843554045, -0.7590916282252258]	[0.0, 0.017139535201223133, 0.024031086971885607, 0.0060357545551505964, -0.14329056990774003, 0.06506568507144372, 0.26013976649234216]
93	[0.0, -0.03236118115876874, -0.06658052143297688, -0.04529501262464031, 0.30932827999717283, 0.46432595503957685, 0.41609111585115155]	[0.0, 0.0719246111418066, 0.14299593473735595, 0.23820375141344563, 0.3755559419330794, 0.7726152319657169, 1.052022231252569]
94	[0.0, -0.009523692883943724, -0.008978592722040268, -0.00845256604646405, -0.110972053126285, -0.4692353700336662, -0.7131054526881173]	[0.0, -0.022379222669099974, -0.045078679134971544, -0.07156522650467778, -0.023924676995529026, 0.06933714214124098, -0.16833556325812093]
95	[0.0, -0.01734633194772872, -0.03480158354106777, -0.05444125125282717, -0.36187975030196373, -0.6871243527061068, -0.9446736385947778]	[0.0, -0.0381690577456828, -0.06955648723401531, -0.09678639863666749, -0.026818827578895643, -0.401641946089895, -0.883753927130448]
96	[0.0, 0.0011047564054784687, 0.000997342561420922, 0.0018345682244547135, -0.12269973754882812, -0.46533434014571373, -0.5669638985081722]	[0.0, 0.008056038304379065, 0.01909958688836344, 0.028287987960012195, -0.0020137586091690807, 0.02091658742804281, 0.2589792954294303]
97	[0.0, 0.00043216504548659884, 0.0007242905466178229, 0.0010455282110912734, -0.0872888063129631, -0.40225480732164876, -0.5662647046540918]	[0.0, -0.004018984342876841, -0.0066466080515015236, -0.009772652073911203, 0.007078773096987234, 0.039511228862560976, -0.0682780617161809]
98	[0.0, 0.002683338366057164, 0.004890341507761242, -0.2590530797054891, -0.25569664804559, -0.10478571841591222, 0.036361092015316565]	[0.0, -0.003718325966283409, -0.009649678280479357, -0.2207746003803459, -0.60937479922646, -0.8681588423879525, -1.008421245374178]
99	[0.0, 0.009612535175524073, 0.018992173044305005, -0.1286920748258895, -0.3350410963359636, -0.1856259295814917, -0.007468273765162792]	[0.0, 0.017857300607781568, 0.0358360692074422, 0.10366891559801594, 0.4585607428299756, 0.7705643302515934, 0.9737145273309]
100	[0.0, 0.0007242905466178229, 0.0022722545423006224, 0.006752516094007177, -0.19775591398540282, -0.6067250904284025, -0.9160915173982316]	[0.0, 0.005108180798981898, 0.006908617521586891, 0.013103485107421875, 0.02179647746838942, -0.1386466779206934, 0.056619142231188135]
101	[0.0, -0.003834272685804052, -0.014812569869191883, -0.01751096625077153, -0.20663211220189126, -0.64436812149851, -0.8275975679096428]	[0.0, -0.006784639860454078, -0.0212860107421875, -0.02498978062679935, 0.15274800752338624, 0.20875278272126874, -0.017106407567074378]
102	[0.0, 0.0004000412790396979, 0.0004391921193978021, 0.0005536330373665521, -0.11240658007170001, -0.4743249792801709, -0.4892765848260172]	[0.0, -0.005864093178196583, -0.0058585719058390495, -0.005913784629420604, -0.009451916343287792, -0.1221280348928353, -0.46861497979415123]
103	[0.0, 0.00027355394865402616, -0.0012503172221931536, 6.575333444747145e-05, -0.11438771298057127, -0.3660975004497322, -0.3218972055535563]	[0.0, 0.0019098583020662474, 9.386163008873183e-05, 0.003756974872789698, 0.024065720407586255, 0.2582871286492594, 0.553182802702251]
104	[0.0, 0.00345932809930094, 0.0036831905967318335, -0.13585040443821939, -0.4428391707570922, -0.7161976161756005, -0.9358571705065271]	[0.0, 0.006250080309415651, 0.006341432270250635, -0.041645451595909044, -0.269398940236945, -0.3188815869783106, -0.33168993498149746]
105	[0.0, -6.023206208904952e-05, 0.00021332188656408846, 0.00020177740799720567, -0.1557887227911703, -0.5058745334022925, -0.7736958955463615]	[0.0, -0.006769581844932482, -0.009990993298982787, -0.013258582667300622, 0.010025626734683435, 0.17660090797825845, 0.13715744018554688]
106	[0.0, 0.006764562506424987, 0.01423885947779624, 0.015609640824167492, -0.2538676010934928, -0.7382156974390934, -1.0868950894004419]	[0.0, -0.011132390875565612, -0.024137496948242188, -0.02718825089304122, 0.004836634585731581, -0.043281755949322154, -0.2223868119089234]
107	[0.0, -0.0005501195004109505, -0.00023691277754966933, 0.0005641736482315807, -0.17275207921078284, -0.5506088859156559, -0.8416236074347241]	[0.0, -0.00844051963404624, -0.017218840749640307, -0.026855970683850927, 0.05549179880242594, 0.2487523932206006, 0.09548137062474282]
108	[0.0, -0.00399539345189126, -0.004773390920538745, -0.10170886391087564, -0.39393826534873533, -0.6192388032612044, -0.7212287501284953]	[0.0, 0.011219727365594956, 0.013163717169510925, -0.05284710934287595, -0.23860379269248533, -0.17126535114489094, -0.0757393084074316]
109	[0.0, 0.0001049041748046875, -6.876493755125779e-05, 0.00040857415450190615, -0.00752700002569906, -0.34490735907303716, -0.6043057692678353]	[0.0, -0.006732940673828125, -0.014987744783099721, -0.017072777999074695, -0.02579739219263999, 0.04750301963404624, -0.17026399311266438]
110	[0.0, -6.173786364094269e-05, -0.00011268414949139327, -0.15410975406044392, -0.5508111652575041, -0.8431459728040194, -0.9447813034057617]	[0.0, 0.006866455078125, 0.014071213571648755, -0.03461988348709877, -0.1831019552130444, -0.00835619474712157, 0.20837482653166095]
111	[0.0, 0.00044722306100908327, 0.00011996219032628375, -0.15324442010176842, -0.551349740279349, -0.8947758925588509, -1.054351204320004]	[0.0, 0.006534676802785633, -0.00028058102256434125, 0.06062005695543782, 0.26089417307000407, 0.18247554176732095, 0.02608048288445719]
112	[0.0, 0.0003980335436368776, 0.00039452000668172005, 0.035987904197291254, 0.06606026699668499, 0.17227223044947593, 0.21135957617508705]	[0.0, 0.0002594998008325078, 0.00021583155581783586, -0.12709868581671468, -0.46931417364823247, -0.6392137627852597, -0.9061060453716081]
113	[0.0, 0.00028258875796627336, 0.010177712691457508, -0.2522599069695728, -0.6259140215421981, -0.8104921642102694, -0.8221992693449325]	[0.0, 0.007484335648386242, 0.0231391505191203, -0.05079018442254313, 9.034809313313019e-05, 0.29220028927451747, 0.5172463467246606]
114	[0.0, -0.0038628829152962396, 0.06505514446057781, 0.4231277265046769, 0.5904283021625716, 0.6693614156622631, 0.7670507932964119]	[0.0, -0.007145028365285633, -0.020720331292403138, -0.18478343361302407, -0.68406155234889, -1.1979855989155017, -1.610701711554276]

## Sheet: 1g
	x	y
0	[0.0, 0.00023892051295248962, -0.0036018773129109505, -0.0008382295307356458, 0.26962681820518153, 0.44680344431023844, 0.697122373078999]	[0.0, -0.050475471898129065, -0.09924286290218909, -0.1433884470086344, -0.15703502454255736, -0.7171510395250817, -1.230488827354029]
1	[0.0, 0.00034784015856370587, 0.001391862568103086, 0.21170967503597904, 0.7193816335577718, 1.0838026749460328, 1.3008955905311987]	[0.0, 0.022750151784796557, 0.03588877226177001, -0.09139362134431472, -0.07214797170538656, 0.046548341449938135, 0.18260504070081218]
2	[0.0, -0.01032377544202312, 0.026497589914422193, 0.406524758589895, 0.5017210307874178, 0.44178009033203125, 0.3585835507041528]	[0.0, 0.035614214445415016, 0.08342240986071126, 0.25896273161235595, 0.6598753678171256, 0.9584261241712069, 1.195474925794099]
3	[0.0, 0.0031195188823494036, 0.003997903121145008, 0.10851809853001626, 0.41892553630628004, 0.6508044192665494, 0.7719893204538444]	[0.0, -0.022375709132144372, -0.033479991712068724, 0.03171720002826817, 0.23472986723247313, 0.17600611636513097, 0.05024558619448971]
4	[0.0, 0.006355486418071266, 0.013561248779296875, 0.08550443147358155, 0.2705945466694075, 0.42402869776675534, 0.4954498692562703]	[0.0, -0.036069970381887195, -0.06649017333984375, -0.01981032522101156, 0.1415759638736125, 0.09484943590666095, -0.07801106101588218]
5	[0.0, -0.0017974251195003177, -0.0043467471474087915, 0.10046607569644372, 0.2462447317023031, 0.1728263654206934, 0.06889042101408371]	[0.0, 0.0275421142578125, 0.05639377393220624, -0.012675335532740917, 0.10448054263466311, 0.4234569951107625, 0.6841077302631575]
6	[0.0, -0.0005179957339640495, -0.0005802355314559193, 0.14545741834138592, 0.45473500301963377, 0.5075710698177938, 0.4388889513517684]	[0.0, 0.011749769511975039, 0.011797955161646279, -0.01636103579872561, 0.04872372275904535, 0.25447293331748533, 0.4085641158254516]
7	[0.0, -7.779974686528135e-05, -0.00038247359426435423, 0.1081998724686466, 0.31654257523386065, 0.5364272468968441, 0.6681432222065169]	[0.0, -0.0028901351125618646, -0.010943161813836255, 0.02922660426089685, 0.2215797022769328, 0.2964526728579875, 0.27722057543302814]
8	[0.0, 7.478814375971865e-05, -0.0037012602153581042, 0.1628790403667244, nan, nan, 0.2697939621774772]	[0.0, -0.006441317106547828, -0.01368472450657876, -0.03556151139108721, nan, nan, -0.6017815439324625]
9	[0.0, 0.0017627916837987812, 0.0024956151058797005, 0.1329376823023738, 0.4293532120554069, 0.6620627955386507, 0.7979694165681535]	[0.0, -0.004490300228720656, -0.00518999601665282, 0.033656672427529344, 0.1889700638620484, 0.17586708068847656, 0.08974125510767905]
10	[0.0, -0.00033027247378658586, -0.0003458324231599974, 0.13946131656044436, 0.5105304718017578, 0.7254801298442644, 0.7913423839368319]	[0.0, -0.006807226883737805, -0.006853906731856263, 0.03633549338892905, 0.10087063438013999, -0.04405925148411782, -0.19865788911518312]
11	[0.0, -0.001283444856342797, -0.0018787384033203125, 0.09852359169407876, 0.4407802381013566, 0.586658778943514, 0.6119065535695931]	[0.0, 0.005866602847451219, 0.014517432764956872, 0.0008628242894221927, -0.002581445794356263, 0.19819209450169595, 0.3649601183439559]
12	[0.0, -0.002199474133942836, -0.0021452652780631354, -0.0024132979543587396, 0.10753531205026778, 0.44248681319387373, 0.603536806608501]	[0.0, -0.0026286275763256484, -0.0028002889532787734, -0.0031757354736328125, 0.005269803498920922, -0.02066361276726969, -0.19796672620271405]
13	[0.0, -0.0004632849442334219, -0.0009039828651831172, 0.1284754903692944, 0.5057282196848014, 0.701532865825452, 0.7753966983995939]	[0.0, 0.006624021028217797, 0.007456227352744982, 0.020890988801655297, -0.013979359676962844, 0.1342893901624178, 0.2593928889224406]
14	[0.0, -0.0005732084575451601, -0.0010502965826737487, 0.016495052136872967, 0.2986195212916325, 0.45218668485942626, 0.36014908238461096]	[0.0, 0.02988112600226156, 0.059229198255037474, 0.09595720391524498, 0.029318458155581872, 0.5275445235402962, 0.982122170297723]
15	[0.0, 0.0007795032701993776, 0.0018069618626643802, -0.16052296287135093, -0.45568817540219, -0.7753713507401319, -1.0981205890053198]	[0.0, 0.008298472354286268, 0.015862615484940612, -0.08003285056666343, 0.14119499608090003, 0.42229451631244874, 0.593639173005756]
16	[0.0, -0.0022597061960318854, 0.017827184576737487, 0.03330080132735436, -0.17676052294279376, -0.5159247548956616, -1.0045192116185238]	[0.0, 0.017476332815069995, 0.02583353142989342, 0.039599569220292175, 0.11547239203202064, 0.260223589445415, 0.34086528577302655]
17	[0.0, -0.002245150114360328, -0.007273021497224086, -0.012938850804379065, 0.00375245746813313, 0.36559155112818686, 0.8477602506938737]	[0.0, -0.004265433863589685, -0.014087777388723133, -0.02126342371890466, -0.03180805005525311, 0.008350171540912221, 0.030641053852281885]
18	[0.0, -0.0060018740202250065, -0.01930337203176391, 0.18074110934608845, 0.6680802295082491, 1.120168535332931, 1.3797757500096366]	[0.0, -0.0204026071648844, -0.037895001863177846, -0.020324807418020008, 0.04437848141318934, 0.0093841552734375, 0.022032386378238122]
19	[0.0, 0.000374944586503112, -0.00014003954435626298, 0.1312577097039469, 0.5462335285387541, 0.823638815628855, 0.9325883263035823]	[0.0, -0.031142485769171557, -0.06374409324244468, -0.05375862121582031, 0.017791547273334096, -0.1445755205656356, -0.35659890425832685]
20	[0.0, -0.005747142590974086, -0.015244232980828443, -0.029689889205129383, 0.18449281391344563, 0.48932978981419684, 0.6195761028089022]	[0.0, 0.023355484008789062, 0.05538789849532222, 0.07748001500179846, 0.03673603660181968, -0.01843502646998374, 0.07514200712505126]
21	[0.0, 0.013723624380011401, 0.02754889036479735, -0.13034920943410722, -0.4336793799149361, -0.4723328038265828, -0.41672254863538205]	[0.0, -0.0810055983693978, -0.1564959475868628, -0.180613367181075, -0.31350938897383784, -0.6254627830103825, -0.845199384187397]
22	[0.0, -0.00465192292865968, -0.013008619609632177, -0.021278983668277185, 0.0618929612009147, 0.14412378009996907, -0.15442647432026124]	[0.0, -0.00672390586451499, -0.014332721107884971, -0.02172168932463059, -0.11246129086143153, -0.497099725823654, -0.7307865745142887]
23	[0.0, 0.00044421145790440875, 0.0006404675935440807, 0.0011238298918065937, 0.08653189006604656, 0.4999057870162158, 0.788080817774722]	[0.0, 0.0009983464291227762, 0.004120876914576854, 0.006838848716334667, -0.11490821838378906, -0.2043829466167244, 0.060826853701943406]
24	[0.0, 0.00026301333778722125, -0.0023164247211662214, 0.11219074851588129, 0.40818164223118814, 0.6534132204557714, 0.7882936377274361]	[0.0, 0.007832677740799987, 0.016189876355622523, -0.07655645671643718, -0.21036399038214437, -0.1039715817100122, 0.015370218377364075]
25	[0.0, 3.513536955246366e-05, 0.00010891964561121625, 0.14428289313065434, 0.5279621325041122, 0.7631924277857731, 0.8236232556794825]	[0.0, -0.00339508056640625, -0.003681684795179052, 0.13415286415501626, 0.12384615446391845, -0.16042960317511312, -0.37810225235788497]
26	[0.0, 0.0003172221936678099, -0.00036139237253252077, 0.15026895623458092, 0.39835879677220376, 0.6924809907612053, 0.9307399548982316]	[0.0, 0.005588029560289698, 0.01566786515085372, -0.05417020697342689, -0.3041970102410563, -0.3662495864065072, -0.3251206247430094]
27	[0.0, -0.0010224392539575078, 0.005422893323395961, 0.13478831241005373, 0.4810880359850431, 0.7634900745592619, 0.94091816952354]	[0.0, 0.006909621389288745, 0.01959549753289469, -0.10462108411286941, -0.15702950327019938, -0.012949391415244094, 0.12163864938836344]
28	[0.0, -0.01484118009868407, -0.018560509932668445, -0.019259201852898755, 0.2661183005885075, 0.5400481976960831, 0.5936286323948909]	[0.0, 0.008790869461862805, 0.013581828067176893, 0.01567689996016597, 0.05618998878880532, 0.3709306214985091, 0.5715355120207128]
29	[0.0, 0.006218960410669716, 0.02357081363075686, 0.04641131350868655, 0.263336081253855, 0.5461923699629931, 0.7974835446006372]	[0.0, -0.012249193693462779, -0.02371938605057622, -0.02890486466257247, 0.2211982325503694, 0.31109709488718096, 0.2645703365928247]
30	[0.0, 0.0011032506039265755, 0.00673796001233562, 0.008442025435598133, 0.07759194625051347, 0.32108306884765625, 0.5026481026097347]	[0.0, -0.025432486283151867, -0.05136339288008873, -0.06952135186446373, -0.008822993228309706, 0.052314557527241234, 0.004843661659641896]
31	[0.0, 1.606188322345048e-05, 0.0009652187949731328, 0.1454418583920125, 0.3205515208997225, 0.49572994834498374, 0.5856328261526009]	[0.0, 1.8069618627158945e-05, 0.0016739493922184323, -0.19545705694901283, -0.4947386289897713, -0.6699717672247631, -0.7562014931126644]
32	[0.0, 0.002625615973221862, 0.0023119073165096538, 0.00230086477179281, 0.06067125420821373, 0.17191937095240561, 0.32678654319361655]	[0.0, 0.0026301333778775415, 0.007584722418533474, 0.007573679873817518, -0.08509535538522872, -0.3746630016126131, -0.5602389887759562]
33	[0.0, -0.0004748294228003047, -0.0004150992945621823, 0.14939358359889, 0.5433795326634456, 0.7617333060816716, 0.8572478043405631]	[0.0, 0.00015810916298342192, 0.00012196992572999221, 0.04762498955977623, 0.05230351498252528, 0.12707509492573, 0.22472080431486496]
34	[0.0, -0.01566284581234534, -0.03686754327071373, 0.12075524581106123, 0.4062732897306742, 0.4550384220324064, 0.3602577510632967]	[0.0, 0.03825790003726315, 0.06920513353849689, 0.10584580270867594, 0.28828922070955, 0.4966309196070622, 0.6662333639044506]
35	[0.0, 0.005856062236585302, 0.014277508384302529, 0.08993299383866127, 0.2696002157110913, 0.4548795599686475, 0.5976686979594978]	[0.0, 0.027745899401212526, 0.047221434743780044, -0.0007428620990959089, -0.21720986617238935, -0.3044007953844572, -0.3024101257324219]
36	[0.0, -0.005046944869191883, 0.004911924663343115, 0.14337941219932215, 0.4938712872956934, 0.7822915127402856, 0.9115289386950041]	[0.0, 0.03551533347681968, 0.06389768500077064, 0.05247618022717937, -0.14011684216951092, -0.14759967201634439, -0.0736828854209497]
37	[0.0, -0.00014606275056561202, -0.00010088870399904692, -0.00045475206877121366, 0.23347101713481688, 0.7721424102783203, 1.1803054809570312]	[0.0, -0.0029985528243212656, -0.00962106805098717, -0.012982519049393737, 0.04776051169947593, 0.15411176179584718, -0.2575703671104028]
38	[0.0, -0.0018586610492907774, -0.01609526182475829, -0.3969656793694747, -0.5726528167724614, -0.4003512231927169, -0.28058403416683797]	[0.0, 0.004419527555766578, 0.014126426295229422, 0.029042896471525026, 0.6008364024915185, 0.9984678971140006, 1.3153003391466642]
39	[0.0, 0.003591838635895961, 0.008515307777805958, 0.009142223157380336, 0.16502832111559407, 0.5476414529900797, 0.8212571395070931]	[0.0, -0.007685109188682482, -0.01921754134328779, -0.02719076056229408, 0.06392428749486001, 0.30757251538728436, 0.3555247658177425]
40	[0.0, 0.003960760016190612, 0.0019660748933496563, 0.08846784892835169, 0.23972812451814374, 0.42829488453112186, 0.5660825026662728]	[0.0, 0.004348252948961573, 0.0046253204345703125, -0.2022145923815275, -0.44007301330566406, -0.620931826139751, -0.7875959496749072]
41	[0.0, 0.0062666441264900286, 0.011760310122840956, -0.18429204037315028, -0.2750617579409953, -0.490284969932155, -0.6512416036505453]	[0.0, -0.03641479893734623, -0.07303137528268877, -0.12843734339663815, -0.5780882584421256, -1.0342592942087272, -1.485732229132401]
42	[0.0, 0.006893057572213479, 0.008014377794767213, 0.145558808979235, 0.5481052398681641, 0.7777148798892366, 0.9807064658717097]	[0.0, 0.026009710211503112, 0.0490790919253703, -0.05085543582313967, 0.05675717404014158, 0.41939685219212564, 0.6921933826647306]
43	[0.0, -0.0033990960372127788, 0.009616550646329713, 0.04476296274285563, -0.16717910766601562, -0.36401798850611655, -0.3214278974031153]	[0.0, 0.06896721689324625, 0.11824356882195719, 0.1645695535760172, 0.4500208402934822, 1.002905745255319, 1.5908130846525488]
44	[0.0, -0.00010339837325235024, -7.855264764078385e-05, -8.20661845959414e-05, -0.0031810057790653268, -0.1351052836367952, -0.3899313274182772]	[0.0, -0.00010289643940186721, -1.405414782151837e-05, -8.030941612169329e-06, 0.011808997706363122, 0.29413072686446284, 0.4777541913484269]
45	[0.0, 0.002081268712093909, 0.3167717080367236, 0.7960695969431022, 0.9545873340807463, 0.9250113838597347, 0.8692643516942073]	[0.0, -0.02262466832211185, -0.017161620290655932, -0.20542847482781657, -0.4409569188168172, -0.587362490202251, -0.7309712861713615]
46	[0.0, -0.00880391974198158, -0.018565027337325013, -0.027617404335423146, 0.20925170496890466, 0.5592210669266553, 0.5980888165925675]	[0.0, -0.0303870753238078, -0.05138848957262532, -0.07825600473504313, -0.09788011249743, -0.3598905864514803, -0.7013220536081413]
47	[0.0, 0.002886119641756224, 0.005833977147152503, 0.06629040366724936, 0.1437428123072575, 0.4779981311998869, 0.6841338308233968]	[0.0, -0.004137942665501271, -0.006149693539267531, 0.23774849741082438, 0.6587650901392887, 0.7716620595831625, 0.7010324377762647]
48	[0.0, -0.005088605378802846, -0.013125570196853786, 0.007340280633224339, 0.31067848205566406, 0.5064141122918384, 0.518503691020765]	[0.0, 0.0081634521484375, 0.01852738229851969, 0.03874929327713872, 0.09806181255139812, 0.30825715315969404, 0.47817782351845217]
49	[0.0, -0.04094299517179811, -0.06574028416683797, 0.015620683368883448, -0.30677393863075686, -0.7708356254979187, -0.9945422724673625]	[0.0, 0.04919303090948812, 0.10250392713044842, 0.4042886432848478, 0.7552433013916016, 1.0586502677515934, 1.309345646908409]
50	[0.0, 0.011167526245117188, 0.018371280870939977, 0.027633466218647484, 0.15710328754625902, 0.36439795243112716, 0.6786140642668075]	[0.0, 0.03888782701994309, 0.05943850467079592, 0.0871889214766659, -0.05735698499177566, -0.4650201295551497, -0.7745100322522616]
51	[0.0, -0.004967137386924669, -0.038366819682874365, -0.16783212360582844, -0.5236093621504931, -0.8480353104440788, -0.993236240587736]	[0.0, 0.004760842574270008, -0.008349167673211255, -0.4340618535092, -0.7408613907663444, -0.695148769177889, -0.5739698911968034]
52	[0.0, 0.0024248424329256224, 0.0355630171926391, 0.25100607621042315, 0.42722149899131345, 0.5812153063322363, 0.6807041168212891]	[0.0, -0.016088987651624365, -0.012408808657998094, 0.34493245576557374, 0.679444262855931, 0.9165708642256885, 1.1327874033074625]
53	[0.0, -0.001214177984940612, -0.0015429446571753047, 0.22306843807822752, 0.7499983436182922, 1.0841111132973116, 1.1678392008731238]	[0.0, 0.01949912623355221, 0.03544707047311846, -0.1021204496684831, -0.3459995671322469, -0.08586281224301029, 0.14850415681537843]
54	[0.0, -0.001894298352693724, -0.000355871100174987, 0.2124530390689241, 0.7227902663381478, 1.150045394897461, 1.330230110570004]	[0.0, -0.019704417178505018, -0.03719580800909661, 0.03817859448884686, 0.28961181640625, 0.09028936687268718, -0.16648141961348628]
55	[0.0, 0.0019801290411702865, 0.012225602802477198, 0.010915053518194995, -0.1837986393978719, -0.6127884513453434, -1.213164580495734]	[0.0, -0.02621098568565028, -0.060482025146484375, -0.09371908087479497, -0.02441004702919436, 0.26698865388569004, 0.2700825741416528]
56	[0.0, -0.0015334079140112422, -0.0015941419099503307, -0.026189402530067518, -0.16715350903962722, -0.0618523045590047, 0.0053491090473380964]	[0.0, 0.005390267623098133, 0.005466059634560594, -0.010089874267578125, -0.326935115613435, -0.7221437755383944, -1.0195691961991153]
57	[0.0, -0.00911712646484375, -0.04670394094366781, -0.29921029743395344, -0.7046900297466081, -0.9160734477796053, -1.0024843717876237]	[0.0, 0.013657871045564818, -0.006797941107498318, -0.28473578001323485, -0.23204226242868486, -0.026543767828689724, 0.15752993131938808]
58	[0.0, -0.0006715874922900156, -0.0007845226087068724, 0.26237236826043375, 0.7095813751220703, 0.8478736877441406, 0.8636572486475895]	[0.0, 0.0011002390008227891, 0.0020805158113184063, -0.18604429144608314, 0.024920513755397167, 0.4129976975290406, 0.6874872508801912]
59	[0.0, 0.002472024214895008, 0.005126752351459984, 0.005951931602076854, -0.012953908819900661, 0.07275280199552903, 0.312957763671875]	[0.0, 0.003910566631116552, 0.007497385928505018, 0.007249430606239393, -0.16680767661646811, -0.46148400557668623, -0.5944588309840153]
60	[0.0, -0.00012196992572999221, -0.006804717214484057, -0.006740971615439406, 0.2726203516909953, 0.604746467188785, 0.5430372137772412]	[0.0, 6.575333444658327e-05, 0.0070160313656453255, 0.00700900429173501, -0.0050705357601765755, 0.33841183311060874, 0.8321470963327506]
61	[0.0, 0.006271663464997523, 0.02544704236482298, 0.03363082283421548, -0.14990279549046592, -0.12424870541221233, 0.2547389582583772]	[0.0, -0.01063497442948158, -0.03448235361199625, -0.04237978081954186, -0.13119546990645592, -0.5490217710796159, -0.8868694305419922]
62	[0.0, -0.0007624375192740729, -0.0005717026559928229, 0.16229529129831466, 0.5949316526714128, 0.9905639447663965, 1.355559700413754]	[0.0, 0.007321207146896214, 0.019461481194747776, -0.025679939671566565, 0.02887926603618407, 0.3183811589291228, 0.510364833631014]
63	[0.0, 0.00044170178865066134, -7.779974686528135e-05, 0.11739730834960938, 0.5288214432565788, 0.9817158548455485, 1.2922036020379313]	[0.0, 0.002556851035669716, 0.005837490684107216, -0.06087654515316654, -0.21568900660464685, -0.1664683693333675, -0.2585054698743319]
64	[0.0, 0.00014907435366939836, -0.0007534027099609375, 0.15423824912623374, 0.5221833680805403, 0.6916457728335734, 0.7452452810187085]	[0.0, 0.011579613936574695, 0.0238579197933797, -0.06285416452508219, -0.11364886635228189, 0.2219084689491675, 0.4999306327418278]
65	[0.0, 0.00025096692536941134, 0.0008628242894221927, -0.1534813328793181, -0.5546027735659953, -0.7044184835333578, -0.6882642444811369]	[0.0, -0.0056231649298421615, -0.0133293553402547, 0.05395387348375813, 0.11685672559236249, -0.21131364922774498, -0.4939019052605884]
66	[0.0, -0.0020237972861840703, -0.004017980475174987, -0.004003926327354357, -0.08949229591771157, -0.3786995536402653, -0.7480892382170028]	[0.0, -0.0037429207249690677, -0.007328234220805641, -0.007289585314299352, 0.08610022695441, 0.4056985754715763, 0.4501473276238688]
67	[0.0, -0.0012774216501334479, -3.011603104408067e-05, -0.001087188720703125, -0.12524303637052814, -0.5179515637849503, -0.8054356825979134]	[0.0, 0.008383801108911904, 0.020315270674855945, 0.02934305291426753, -0.023710351241262195, -0.10697766354209559, 0.1547206075567944]
68	[0.0, 0.0005802355314559193, 0.000578729729903138, 0.1431239278692953, 0.5016271691573291, 0.7611038810328434, 0.9094469170821338]	[0.0, 0.0056040914435140365, 0.005600075972707508, -0.12249946594238281, -0.08210533543636878, 0.28781238355134686, 0.6565028742740031]
69	[0.0, -0.002217543752569995, -0.00703309711657063, -0.007095838847913427, 0.12681308545564374, 0.5334226708663143, 0.8518841392115544]	[0.0, 0.0019123679713199948, 0.0030301746569190158, 0.0030798661081421486, 0.05093825490851156, 0.06719037106162684, 0.1638743751927434]
70	[0.0, -0.001906846698962017, -4.592694734295577e-05, 0.0022662313360912734, 0.09410130350213297, 0.19728911550421424, 0.495865470484683]	[0.0, -0.0032269327264087266, 0.0002906196995784427, 0.00445315712376626, -0.15401438662880373, -0.6541568354556437, -0.9593828100907178]
71	[0.0, 1.003867701854233e-06, -2.3088957133765575e-05, -3.1119898745934904e-05, 0.039833972328588096, 0.421966251574065, 0.7746837013646175]	[0.0, 5.019338507494808e-06, -2.9614097193153555e-05, -0.00012498152883377855, 0.010428679616827807, 0.017972745393452172, 0.0774212887412622]
72	[0.0, 0.002720983404861599, 0.002930289820620935, 0.004125896253083461, 0.09392989309210531, 0.2802271591989616, 0.5932682438900594]	[0.0, 0.010548139873304052, 0.016596442774722497, 0.02516445360685715, -0.05751760382401283, -0.4268937361867797, -0.5494278355648641]
73	[0.0, 0.00118255615234375, 0.0016192386024878047, 0.14062128568950438, 0.49485206604003906, 0.7990651381643188, 0.8943131095484684]	[0.0, -0.014708167628238122, -0.023517106708727198, 0.03780766537314939, 0.28413471422697345, 0.19244645771227376, -0.014749326203999047]
74	[0.0, -0.007629896465100039, -0.014048626548365029, 0.18582042894865403, 0.5457075018631787, 0.6996807299162215, 0.7539633700722144]	[0.0, -0.014317663092362487, -0.026083494487561865, -0.07808384142423996, -0.37087289910567467, -0.7962658530787419, -1.1016780451724406]
75	[0.0, 0.08501554790296062, 0.15449975666246907, 0.21081673471551188, 0.013826269852487805, 0.05983904788368655, 0.34119756598221596]	[0.0, 0.08568111218904217, 0.16549311186137938, 0.2549452530710319, 0.46491572731419595, 0.967885569522255, 1.2357769514385026]
76	[0.0, -0.037097428974353086, -0.029305909809314024, 0.34535608793559813, 0.3377834119294816, 0.5139381007144319, 0.3105620334022916]	[0.0, 0.10925042001824625, 0.20763347023411782, 0.4711178729408658, 1.0974038274664624, 1.745755296004445, 2.310459990250436]
77	[0.0, -0.02949564080489342, -0.05439959074321532, -0.0801884500603931, -0.0005380730879940288, 0.24996355960243566, 0.2942135459498356]	[0.0, 0.0826534472013778, 0.15347807030928795, 0.22926581533331625, 0.24200339066354903, 0.3737128408331625, 0.695643424987793]
78	[0.0, -4.7181781969385383e-05, -0.00019023292943032288, -0.012352090132863758, 0.028823551378752477, 0.34029910438939126, 0.3769854495399878]	[0.0, -0.010570224962736852, -0.02319486517655278, -0.031399977834601245, -0.10952196623149657, -0.3818070261101978, -0.8383414619847347]
79	[0.0, -0.03101348876953125, -0.04785236559416095, -0.0032650796990640885, 0.286081715633995, 0.2830314636230469, 0.10737720288728436]	[0.0, -0.03155708312988281, -0.053997541728771914, -0.1434205707750822, -0.42906309428967937, -0.8256319949501436, -0.9094529402883427]
80	[0.0, 0.0011930967632096667, 0.0019081015335888907, 0.0018729661640373152, -0.17494979657624832, -0.5981272145321492, -0.8264458806891186]	[0.0, 0.010322269640470338, 0.01768614116467937, 0.024130469874331872, -0.012418847335012195, 0.0322587866532178, 0.3310374209755347]
81	[0.0, -0.042883722405685276, -0.06379930596602623, 0.03851790177194658, 0.30839468303479567, 0.26175699735942626, 0.16502631338019125]	[0.0, -0.05744783501876061, -0.07996860303376874, -0.20863984760485188, -0.48746811716180094, -0.8021555448833269, -1.0343792563990544]
82	[0.0, 0.02390459964149816, 0.03440204419587811, 0.061702728271484375, 0.3437955755936466, 0.5129272059390413, 0.544200696443256]	[0.0, 0.07384049265008219, 0.1559633957712272, 0.23220915543405596, 0.2958593870464119, 0.520314668354235, 0.7173984929134969]
83	[0.0, -0.008170981156198742, -0.007709703947368141, 0.1641097821687394, 0.5811977386474609, 0.6688424160605981, 0.6583811107434725]	[0.0, 0.014956624884354675, 0.0382368188155322, 0.0536888524105672, 0.2846205861944906, 0.7073844106573812, 1.0353264055754012]
84	[0.0, 0.01362650017989342, 0.015291414762798716, 0.09808389764083092, 0.2683679681075253, 0.56803402147795, 0.8003586216976766]	[0.0, -0.011846140811318406, -0.014796507985968432, 0.10169581363075597, 0.3973117627595597, 0.3932476043701172, 0.2780236695942122]
85	[0.0, 0.0005712007221418958, -0.0012297379343140236, 0.1596967797530322, 0.5110253785785872, 0.6214443006013566, 0.6280813719096932]	[0.0, 0.006985413400750318, -0.0018154947381274766, 0.04001466851485347, -0.051186210230777185, -0.36898914136384686, -0.5687788913124487]
86	[0.0, 0.009675778840717797, 0.02195659436677655, 0.047618464419715956, -0.05973263790732908, -0.21910817999588783, -0.022305438393040333]	[0.0, -0.008843070582339685, -0.02105512117084629, -0.032928366410104104, -0.12782197249563065, -0.5359127646998356, -0.9010897184673103]
87	[0.0, -0.021669990138003747, -0.04098440471448406, -0.06134886490671221, 0.08044845179507654, 0.3533614309210531, 0.32468243649131345]	[0.0, 0.028234281037982534, 0.05706787109375, 0.08655849256013504, 0.17412888376336344, 0.49890066448010817, 0.9232666617945613]
88	[0.0, 0.0017587762129940288, 0.007172634727076854, 0.006127106515984693, 0.1283178831401628, 0.40452455219469563, 0.6576226886950041]	[0.0, -0.004982195402446266, -0.01989866557874187, -0.01810425206234534, 0.06246667159231123, 0.25762357209858155, 0.2437912790398853]
89	[0.0, -0.006575835378546557, -0.006232512624640307, 0.303741756238435, 0.632822639063785, 0.5004185124447469, 0.3012928209806738]	[0.0, 0.006368034764340003, 0.011996720966539698, 0.01570450632195719, 0.44825302927117594, 0.8834397165398844, 1.1531814775968847]
90	[0.0, 0.01780309175190098, 0.023935719540244094, -0.18417258011667403, -0.21946806656686935, 0.08702679684287595, 0.22470373856393877]	[0.0, 0.030834298384816883, 0.06487495020816247, 0.14092244599994874, 0.6515929573460628, 1.1021809828908822, 1.4744329452514648]
91	[0.0, -0.02770072535464596, -0.04894708332262532, -0.07247523257606936, -0.01284147563733562, -0.1550029453478361, -0.42659809714869423]	[0.0, 0.000362396240234375, 0.002638164319490599, 0.004547520687705919, -0.19322746678402503, -0.5822332281815372, -0.7070712039345182]
92	[0.0, -4.918951737264976e-05, -0.0030311785246195377, -0.006763307671797669, 0.07434443423622517, 0.21963797117534423, 0.3584668510838558]	[0.0, -3.613923725342971e-05, 5.220112047688019e-05, -0.002172871639854357, 0.05435943603515625, 0.14149264285438878, 0.012489118074115346]
93	[0.0, -0.001125335693359375, -0.003925122712788109, 0.18381168967799155, 0.6393804048237044, 1.0368623231586653, 1.2294156927811466]	[0.0, 0.0018968080219474714, 0.0058078765869140625, -0.015726089477539062, -0.10871084112870033, -0.025019896657842544, 0.17827736703973152]
94	[0.0, 0.010241458290502159, 0.024356842041015625, 0.11575096531918216, 0.4190249192087272, 0.7553733022589437, 0.9084827021548625]	[0.0, 0.013741443031712208, 0.028894825985557482, -0.15629517404656657, -0.4337476429186369, -0.33264762476870846, -0.14696522762900877]
95	[0.0, -8.783842387938279e-05, -0.00010942157946125519, -0.19493052833958657, -0.6676357670834188, -0.9369659423828125, -0.9748463881643188]	[0.0, -0.0076394332082641014, -0.007713719418173781, 0.09329293903551683, 0.20326363412957438, -0.09529665896767003, -0.3466064051577913]
96	[0.0, -0.006126604582133766, -0.004815553364000635, 0.24676222550241533, 0.6446120613499691, 0.8635586186459188, 1.0755139903018347]	[0.0, -0.00041861283151778395, -0.004183116712068724, 0.0844167408190275, -0.10146341825786465, -0.5382246720163453, -0.9017703407689153]
97	[0.0, -0.0008894267835115599, -0.0009145234760481458, 0.18945744163111655, 0.6123974448756169, 0.9576350764224406, 1.2399537939774365]	[0.0, -0.002073488737407203, -0.002243142378957508, -0.00881195068359375, 0.12815977397717937, 0.06939135099712246, -0.010816172549598768]
98	[0.0, 0.003745932328073742, 0.0018084676642162734, -0.13007565548545408, -0.5162585409064047, -0.8037953627736947, -0.9106149171528068]	[0.0, -0.005542855513723133, -0.009230563515110646, -0.05041273016678627, -0.028153971621864393, -0.21150087055407063, -0.38657188415527344]
99	[0.0, -0.0011785406815381094, -0.0019201479460067006, -0.0033970883018090703, 0.18796243165668702, 0.6223967200831364, 0.8902878510324577]	[0.0, 0.008001327514648438, 0.014173608077199695, 0.02235011050575686, -0.056548871492084984, -0.24327177750436846, -0.1648426055908203]
100	[0.0, 0.033761074668483104, 0.051174163818359375, 0.08901094135485188, 0.025770287764699695, -0.07588737889340003, -0.2571427194695719]	[0.0, -0.00958492881373374, -0.034064242714329396, -0.053983487580951284, -0.2663085335179378, -0.6504038760536597, -1.0083750674599097]
101	[0.0, 0.008691988493267466, 0.01690312435752528, 0.07964134216308594, 0.21741716485274498, 0.3986830460397828, 0.5695794758043791]	[0.0, 0.008447044774105628, 0.015525315937242823, -0.10321717513235029, -0.4955753527189559, -0.6776117023668791, -0.7955897481817953]
102	[0.0, -0.007869318911903456, -0.023955796894274073, 0.13040090862073406, 0.5688331001683284, 0.8402749111777856, 0.8973869524504012]	[0.0, 0.026532725283973768, 0.0528681905646069, 0.07096993295769938, 0.0695444408215975, 0.2791404724121094, 0.47722389823511957]
103	[0.0, 0.0012232127942537474, 0.0016774629291731458, 0.0019472523739461067, -0.13741242258172282, -0.5220096989681848, -0.8250153692145097]	[0.0, -0.00410983436986001, -0.008750714753803734, -0.009892614264237487, 0.026138205277292492, 0.23282101279810874, 0.21644793058696532]
104	[0.0, 0.01953325773540282, 0.027470337717156568, 0.05010253504702877, 0.379689869127775, 0.7070661845960107, 1.0559453462299544]	[0.0, -0.0457577956350228, -0.0841251172517481, -0.10783095108835372, -0.11082247683876467, -0.5464498620284237, -0.9302997589111328]
105	[0.0, -0.007385454679790016, -0.014004958303351245, -0.25042483681126626, -0.6201979988499691, -1.0892506649619653, -1.2566044456080379]	[0.0, 0.01415654232627439, 0.02404865465666095, -0.06239439311780437, 0.278840315969366, 0.6282731106406763, 1.0892596997712785]
106	[0.0, 0.01450588828638999, 0.02096276534231123, 0.028149956151058753, 0.11006556059184902, 0.330626337151779, 0.4880011709112875]	[0.0, 0.016365553203382177, 0.03734638816431968, 0.05756779720908689, -0.08352229469700845, -0.00536466899671062, 0.24129691876863202]
107	[0.0, 0.0027249988756681276, 0.002041364970960302, 0.12763374730160315, 0.4953339225367497, 1.00095648514597, 1.3938753228438525]	[0.0, 0.008180517899362805, 0.02493406596936687, -0.08078826101202718, -0.23793270713404624, -0.3247326298763875, -0.41836788779810785]
108	[0.0, -0.018417960719058435, -0.009419290642989075, 0.19084026938990561, 0.09656906127929688, 0.08204911884508626, 0.021705125507555323]	[0.0, -0.055037046733655615, -0.1210649389969678, -0.3431425596538338, -0.8119673477975944, -1.21439632616545, -1.5335072969135481]
109	[0.0, 0.007121688441226404, 0.007288330479672034, 0.0228432605141089, 0.16962151778371748, 0.5944487923070003, 1.11610914531507]	[0.0, -0.020461333425421557, -0.03815299586245846, -0.06464707223992594, 0.02796524449398685, 0.04721942700837811, 0.16757412960654872]
110	[0.0, 9.888096859622664e-05, 0.0011047564054793568, 0.11200704072651124, 0.3933223925138778, 0.714191637541119, 0.8950524581106087]	[0.0, 0.008854615060906568, 0.01669431987561687, -0.016231536865234375, -0.24969502499229002, -0.2776933971204256, -0.14510455884431472]
111	[0.0, -0.0006981899863793828, -0.0009085002698396849, 0.24058994493986408, 0.8074905997828434, 1.3408359728361425, 1.4344109986957747]	[0.0, 0.015933890091745617, 0.02346841912520592, -0.1307336907637744, -0.30520388954564126, -0.5115775058144019, -1.0163387499357528]
112	[0.0, -0.002093064157586255, -0.004176089638158409, 0.08722004137541095, 0.4051328960217928, 0.6662142904181225, 0.8479263907984684]	[0.0, 0.0056557906301391014, 0.010702735499331872, -0.013526615343596227, -0.2681210166529606, -0.38214382372404465, -0.4826425251207853]
113	[0.0, -0.0002384185791015625, -0.0003081873843546745, 8.181521767092192e-05, 0.09059655038934, 0.4140693263003703, 0.6976303301359481]	[0.0, 0.008997666208367505, 0.015620181435033409, 0.02974209032560715, 0.002345034950658409, -0.203359001561215, -0.17527981808311033]
114	[0.0, 0.00015158402292403395, 0.0001023945055509401, 0.0005727065236946771, 0.10024321706671468, 0.417307301571495, 0.6385105534603719]	[0.0, 0.007330743890059388, 0.01595597518117753, 0.03258353785464596, 0.00265824167351969, -0.1616026225842928, -0.08376673648231936]
115	[0.0, -0.0006695797568871953, -0.0013843335603409557, -0.0009647168611222057, 0.035330621819747776, 0.21174832394248622, 0.40339771069978436]	[0.0, -0.015267823871813135, -0.03202940288342937, -0.04591891640111001, -0.04366372760973469, 0.14573398389314374, 0.17908849214252687]
116	[0.0, 1.5058015518931711e-06, -0.0066405848452921745, 0.11021714461477217, 0.4870620526765519, 0.797862002724095, 0.925770307842054]	[0.0, -0.016307328876695948, -0.030433755171926258, -0.05974669205514971, 0.07074205498946373, -0.02268188878109534, -0.1742282666658097]
117	[0.0, -0.03430165742572999, -0.0628104962800684, -0.09040631745990968, 0.14792341935007158, 0.05276529412520503, 0.09273830213044842]	[0.0, -0.03370937548185715, -0.06026268005371094, -0.11330654746607749, -0.38083126670435874, -0.9423557080720606, -1.5595862739964539]
118	[0.0, 9.185389468502336e-05, 3.8648906507177117e-05, 0.00044019598709876817, 0.007720746492084096, 0.25166712309184813, 0.5687819029155525]	[0.0, -0.013786617078278773, -0.03651066830283689, -0.05317537408125972, -0.06464004516601474, 0.07363118623432374, 0.02108473526804122]
119	[0.0, -0.005103663394326219, -0.012932827598170604, -0.02266407012939453, -0.0037381523533879246, 0.36197310999820065, 0.6281142485769169]	[0.0, 0.03494915209318439, 0.05634107087787843, 0.08828665080823406, 0.10887045609323565, 0.07184129012258378, 0.272002973054585]
120	[0.0, 0.008321059377569995, 0.014255925228720656, 0.18190735264828284, 0.6007751665617285, 0.7616208728991056, 0.8145588322689656]	[0.0, 0.024980745817486216, 0.05653230767501061, -0.05175841482062005, 0.040528648778012766, 0.29786260504471684, 0.5104090038098787]
121	[0.0, 0.0023545716938215833, 0.0038111837286693984, -0.009877054314864075, -0.21420227853875407, -0.460907283582185, -0.5889797210693359]	[0.0, 0.01053257992393064, 0.024612326371042492, 0.034608339008531885, -0.01059682745682533, 0.17705315037777591, 0.4289501591732625]
122	[0.0, -0.03452351218775718, 0.05090562920821373, 0.29631966038754154, 0.3466666372198812, 0.42288328471936687, 0.28174952456825686]	[0.0, -0.07374211361533689, -0.19004671197188472, -0.50964405662135, -0.9367541262977999, -1.2497118899696749, -1.5125761534038338]
123	[0.0, -0.0006505062705590703, -0.0026236082378190417, 0.1709762372468644, 0.5378090707879322, 0.8543014526367188, 1.0200580797697372]	[0.0, 0.04443921540912843, 0.08589844954641279, 0.04923042498136887, 0.10264898601331218, 0.32702044436806155, 0.5362003727963103]
124	[0.0, 0.010706750970137513, 0.025555460076582825, 0.037163684242650596, 0.20581948129754313, 0.6070638957776522, 0.8716560664929842]	[0.0, -0.008386812712016578, -0.005005284359580919, -0.024261976543225927, 0.13815026534231123, 0.1225551805998153, -0.17427795811703373]
125	[0.0, -0.0002835926256681276, -0.00045876753957596605, 0.21773689671566654, 0.5187250438489412, 0.8393704263787525, 1.0143440648129118]	[0.0, -0.005133779425369411, -0.010102422613845974, 0.05524283961245935, 0.3765788831208887, 0.461578369140625, 0.37695583544279465]
126	[0.0, 0.00013301247044594788, 6.525140060276158e-06, 4.0656641909997404e-05, 0.15365851552862875, 0.4991064573589128, 0.5735590583399723]	[0.0, 0.0008753726356909297, 0.008413415206105945, 0.009112107126336255, -0.05412101745605469, 0.13283077039216717, 0.5467871615761206]
127	[0.0, 0.010433197021484375, 0.015995126021535633, 0.11033108359888999, 0.3955650329589844, 0.6580533479389388, 0.8075287467554997]	[0.0, -0.024923525358500953, -0.04310256556460734, -0.018474679244191883, 0.1362951178299756, 0.09407695971037233, -0.01686196578176391]
128	[0.0, 0.013985382883172193, 0.031833648681640625, 0.059676923249897484, 0.219695944535105, 0.579914293791119, 0.8527715582596631]	[0.0, -0.02427753649259934, -0.07021552638003747, -0.11645819011487468, -0.03370536001105062, 0.1428594087299544, 0.07244762621427814]
129	[0.0, 0.0034994828073600104, 0.05140204178659591, 0.41922418694747154, 0.6875786028410262, 0.7740693343313119, 0.8301343415912834]	[0.0, 0.01248610647101156, -0.007125954878957508, -0.06347907216925375, 0.3551518289666431, 0.7058314273231909, 0.9845964532149472]
130	[0.0, -0.010383003636410315, -0.023304788689864075, 0.12152019299958905, 0.44090672543174314, 0.5934122989052222, 0.6783475373920638]	[0.0, 0.017351853220086255, 0.04372446160567467, 0.04959708765933435, 0.1501279128225228, 0.2821420368395353, 0.42690979807000407]
131	[0.0, 7.529007761242212e-06, 1.5559949372523363e-05, 0.1295963086579972, 0.20600118135151124, 0.2947019275866056, 0.3689595272666528]	[0.0, 4.0656641909997404e-05, 2.86102294921875e-05, -0.14975949337607908, -0.4483739953292041, -0.6457961233038647, -0.7639302705463606]
132	[0.0, -0.00392913818359375, -0.00823573062294436, 0.0886314793636922, 0.3978167082134041, 0.643636803877981, 0.8204003384238794]	[0.0, 0.007189198544150344, 0.014430598208778456, 0.026005192806845656, -0.06834983825683594, -0.1337126681679175, -0.14069858350251874]
133	[0.0, -0.006874486019737169, -0.018549969321803417, -0.017171658967670922, 0.2513378544857625, 0.5417617998625097, 0.7321222204911075]	[0.0, 0.012746610139545034, 0.021354775679738758, 0.03797832288240066, 0.05170621370014317, 0.07298369156686846, 0.17036036441200597]
134	[0.0, -0.007464258294357151, -0.008451562178762195, 0.09303745470548908, 0.36370427984940346, 0.591258500751696, 0.7415595807527238]	[0.0, 0.03375203985916997, 0.05629489296361001, 0.0370924096358447, -0.1343501241583569, -0.1835953561883219, -0.1470385099712166]
135	[0.0, -0.005640732614617505, -0.014516428897255018, 0.08806329024465498, 0.39933154457493814, 0.6317369561446338, 0.8370715693423625]	[0.0, -0.010190261037726245, -0.023802707069798146, -0.04815603557385906, 0.04092517652009686, 0.03455965142501061, -0.08347260324578532]
136	[0.0, 0.02093666478207279, 0.03546664589329751, 0.05117315995065841, 0.22853048224198247, 0.49363989579050216, 0.6686667392128394]	[0.0, 0.03581850152266686, 0.06886582625539628, 0.08492821141293128, 0.059500744468286904, 0.07201847277189533, 0.14039240385356688]
137	[0.0, -0.005173432199578443, -0.014024282756603945, -0.01928831401624098, 0.041364368639494664, 0.31255671852513434, 0.5041975724069703]	[0.0, 0.002568395514237487, 0.01172115928248374, 0.022762198197214367, 0.055581143027858104, 0.17615468878495122, 0.33890372828433435]
138	[0.0, -0.014047622680664062, -0.039968992534436865, -0.060584419652035315, 0.12558184171977782, 0.3131068380255444, 0.4423814070852172]	[0.0, -0.015371724178916857, -0.02035040604440841, -0.06443676195646653, -0.4008232919793384, -0.5736697347540609, -0.6998147462543693]
139	[0.0, -0.018554486726459984, -0.0350595775403475, -0.03857311449552814, 0.05376765602513345, 0.072703110544305, 0.046211041902241234]	[0.0, 0.008438009964792492, 0.014549054597553734, 0.09010264748021246, 0.3704683404219784, 0.5998736933658, 0.7869861000462581]
140	[0.0, 0.004252383583470909, -0.006856165434184547, 0.11415381180612716, 0.08568462572599778, -0.05886604911402671, -0.15708873146458657]	[0.0, -0.04069278114720376, -0.07851148906507, -0.25721449601022783, -0.4937493173699625, -0.6625933396188834, -0.8383093382182869]
141	[0.0, 0.011132390875564724, 0.02508916352924473, 0.02826740867213129, 0.1340293884277335, 0.3424237903795744, 0.7527742887798103]	[0.0, 0.01586713288959718, 0.025068082307513784, 0.03415208113820878, -0.11350430940326905, -0.4923760263543384, -0.7563937337774984]
142	[0.0, 0.011267913015265307, 0.020048743800113122, 0.022259260478772802, -0.2597246671977791, -0.44826306794819093, -0.3888772663317228]	[0.0, -0.010992853265059388, -0.03553641469855062, -0.07182221663625654, -0.20366618507786782, -0.5926875064247534, -0.9619366495232828]
143	[0.0, 0.017094863088507495, 0.03232203031841063, 0.17345980594032717, 0.5508774205258016, 0.7992011622378703, 0.9543684909218237]	[0.0, 0.03131063360916997, 0.06115009910181968, -0.09443283081054688, -0.10664136786209877, 0.15923650641190434, 0.4286919142070573]
144	[0.0, 0.0006796184339021849, 0.002014260543020008, 0.002510673121402185, 0.23515600907175127, 0.7100250846461247, 0.9690801720870166]	[0.0, 0.005675867984169081, 0.013137616609271596, 0.02007584822805253, -0.09368093390213872, -0.2129584864566203, -0.12793089214124187]
145	[0.0, -0.018012900101511242, -0.031403491371556846, -0.03997401187294436, 0.22668888694361655, 0.5343166150544816, 0.4262266660991463]	[0.0, -0.015768251921000953, -0.04547671267860842, -0.05377719276829751, -0.0961895992881372, -0.5054639515123869, -0.9533043911582544]
146	[0.0, 0.005328027825607151, 0.010306709691097815, 0.009846938283819995, -0.26697560360557127, -0.2622132552297485, -0.4695827082583772]	[0.0, 0.021868755942897167, 0.04296905116031091, 0.06150295859888999, 0.0679287157560653, 0.5245806041516756, 1.1521856408370175]
147	[0.0, 0.021188133641293128, 0.022240688926295604, -0.020196814286081555, -0.43770237972861814, -0.4952711808054069, -0.49251355622944093]	[0.0, -0.04306592439350343, -0.09339382773951499, -0.14989652131733155, -0.40583560341282876, -0.8260596425909741, -1.1956526103772616]
148	[0.0, -0.0014320172761612682, -0.0017351853220084479, -0.0010766481098372083, 0.22983902379086185, 0.5597064369603206, 0.5753602479633537]	[0.0, -0.01257645456414469, -0.025749708476819677, -0.03924570585552001, 0.07786499826531657, -0.18656178524619627, -0.6780157591167253]
149	[0.0, 0.00023440310829503375, 0.0003292686060856198, 0.00765348735608562, -0.27031747918379967, -0.6797479328356291, -0.6963800129137541]	[0.0, -0.01652567010176842, -0.027695706016139354, -0.0499946192691203, -0.004049100373920922, -0.3799403341192953, -0.8897018432617188]
150	[0.0, 0.00957489013671875, 0.02265729402240968, 0.03609707480982749, 0.26440419648823, 0.7479291213186166, 0.9645190991853418]	[0.0, -0.02066562050267251, -0.03469918903551594, -0.04976423163163002, 0.12221637525056561, 0.12049424020867594, -0.14635638186806155]
151	[0.0, -0.0010756442421362422, 0.000864330090974974, 0.005258259020354039, -0.20804555792557533, -0.47517927069413, -0.5318255173532584]	[0.0, -0.006754523829409997, -0.014753843608655615, -0.03335852372018877, 0.01510820890727782, -0.3155141127736947, -0.8312912991172388]
152	[0.0, -0.0038192146702815677, -0.003364462601511242, 0.26943206787109375, 0.2183141206440169, 0.27580010263543375, 0.3502148076107625]	[0.0, 0.007027575844212208, 0.01298804032175127, 0.01776042737458905, 0.47676839326557374, 1.051584544934724, 1.5095632954647664]
153	[0.0, -0.005552894190738122, -0.029436914544356263, 0.08112957603053061, -0.22249071221602623, -0.365102165623715, -0.2726354097065169]	[0.0, -0.028228759765625, -0.06313374167994468, -0.33219387656764, -0.778909482453999, -1.1971880260266756, -1.4874854840730372]
154	[0.0, 0.001227228265059388, 0.0014671526457137318, -0.19190436915347409, -0.5063428376850325, -0.5367083298532584, -0.48782097665887125]	[0.0, 0.010324779309724086, 0.019209008467824695, -0.14858747783460124, 0.019287310148540016, 0.4937759198640519, 0.8560306147525178]
155	[0.0, -0.00017467298005691134, -0.00036540784333816134, -0.0002474533884146979, 0.17333432247764247, 0.520700153551604, 0.8471619455437915]	[0.0, 0.018849121896844068, 0.03826542904502439, 0.05170370403089031, -0.0113457127621297, -0.24199686552348876, -0.25011614749306155]
156	[0.0, -0.003946203934519055, -0.00990215100740155, -0.28568769756116374, -0.5754345341732625, -1.1162793008904712, -1.3886587243331103]	[0.0, -0.0054530093544400415, -0.015039443969725674, 0.09197737041272624, -0.23673358716462722, -0.5814030295924129, -1.0653069144801082]
157	[0.0, 0.0005425904926497083, 0.00035135369551753115, 0.0002333992405940677, 0.1888546190763769, 0.628285658986945, 0.8363171627646997]	[0.0, 0.007813102320620935, 0.011518378006783792, 0.01572910108064285, -0.15516230934544684, -0.2857820611251034, -0.13063430786132812]
158	[0.0, 0.001348696256938453, 0.0028384359259359115, -0.17175272891395998, -0.18050896494012125, 0.12369808397795001, 0.31495746813322345]	[0.0, 0.008091675607781568, 0.02418718839946532, 0.011920427021227198, 0.46369351838764405, 0.8702177750436881, 1.2172588549162207]
159	[0.0, -0.00010515514173015106, -0.0005435943603515625, -0.000656027542916604, 0.18291398098594325, 0.5602623287000155, 0.8081619363082089]	[0.0, -0.0012011277048209479, -0.0022491655851659687, -0.003496471204255336, 0.10736867001182215, 0.3075629786441203, 0.2628803253173828]
160	[0.0, 0.00222657856188313, -0.004963623849969068, -0.005776254754318089, 0.3130546369050675, 0.6379217850534538, 1.056397086695621]	[0.0, -0.011816024780273438, -0.013573295191714685, -0.02613669947573971, -0.06902242961682781, -0.4075788196764494, -0.6732408623946338]
161	[0.0, -0.0035893289666431016, -0.0031496349133943724, -0.0021186627839746563, 0.25641240571674473, 0.6963152634470084, 1.1619281768798828]	[0.0, -0.025373258088764672, -0.05185177451685874, -0.07540251079358562, 0.09360112641987062, 0.16694872002852534, 0.2191955164859163]
162	[0.0, -0.0010922080592106198, -0.002943340100740599, -0.004000914724249682, 0.21493911743164062, 0.6377355675948291, 0.9480687191611841]	[0.0, 0.023963325902035315, 0.04701664573267905, 0.07048556679173501, 0.07907415691174968, 0.11321118003443686, -0.012147301121761878]
163	[0.0, -0.0003056777151009271, -0.002123180188630336, -0.003287164788496888, 0.1316783302708675, 0.482554184763055, 0.7618828823691919]	[0.0, -0.00825179250616781, -0.01711795204564126, -0.02553036338404624, 0.0008271869860196901, 0.21414806968287436, 0.20194605777138186]
164	[0.0, -0.009066431145918763, -0.02146269145764812, -0.029547590958444836, -0.03753411142449625, -0.21456291801051108, -0.49608933298211344]	[0.0, 0.02794366133840498, 0.06026970712762125, 0.08650679337350908, 0.10655804684287595, -0.01034586053145592, -0.026360561973170604]
165	[0.0, 0.0023866954602684842, 0.0010013580322265625, -0.00024393985145998442, 0.22654282419305094, 0.5964580335115128, 0.7836499967073136]	[0.0, 0.0282322733025806, 0.05723300733064374, 0.08221676475123374, 0.010455282110917175, -0.05722497638903157, 0.039081573486328125]
166	[0.0, 0.001080663580643737, 0.001334140175267784, 0.0020699752004524896, 0.1220652931614925, 0.49955167268451905, 0.7286051699989722]	[0.0, -0.0070401241904818335, -0.012602053190533091, -0.02010345458984375, 0.01791903847142251, 0.11349075718929846, 0.019352059615285633]
167	[0.0, 0.001684991936934388, -0.0018712093955599585, 0.2472480974699316, 0.262135957416735, 0.22306040713661535, 0.18971694143194817]	[0.0, 0.0026477010626537734, -0.021329177053351245, -0.27885537398488935, -0.6955307408383025, -1.0311427869294825, -1.2982448778654403]
168	[0.0, -0.007433891296386719, -0.009642149272718115, -0.01766204833984375, 0.05148260216963907, 0.3469956548590405, 0.5742228658575756]	[0.0, 0.016043311671206872, 0.03018278824655596, 0.048421558580900026, 0.053193945633737805, 0.055723692241468115, 0.12020763597990314]
169	[0.0, 0.00022787796823653395, -0.006749504490902503, -0.00719773141961344, 0.20585562053479656, 0.4886732603374284, 0.6695561659963509]	[0.0, -0.02928633438913497, -0.048847198486328125, -0.07741375973350184, -0.010739878604287156, -0.05743327893708905, -0.18838932639674155]
170	[0.0, -0.0017452239990234375, -0.006420486851742346, -0.23817137668007282, -0.6857387643111381, -1.0046532279566716, -1.1255286869249845]	[0.0, 0.03544330596923828, 0.07873635543020185, 0.0338559401662728, 0.13422689939800048, 0.315922435961272, 0.48141579878957685]
171	[0.0, 0.0016342966180102891, -0.0025714071173412734, -0.20233706424110753, -0.4975434353477075, -0.7194177727950244, -0.8480255227339892]	[0.0, -0.031745810257760354, -0.06272667332699378, -0.039442965858860646, -0.06016781455592035, -0.1339400442023022, -0.23416067424573317]
172	[0.0, 0.0002078006142065547, 0.00044772499486089856, 0.13199404666298342, 0.45529967860171716, 0.6589894545705697, 0.8056213981226872]	[0.0, -0.0012658771715674533, -0.0026030289499390236, 0.12084007263183594, 0.1921337529232625, 0.1210920434249072, 0.03296049017655189]
173	[0.0, -0.004103309229800622, -0.00909303364000813, -0.009834891871402185, 0.20071381016781498, 0.5875120664897722, 0.8204118829024463]	[0.0, -0.005272313168173781, -0.01087590267783689, -0.012344561125102516, -0.043378629182513784, -0.03351311934621659, -0.16056562724866286]
174	[0.0, 0.006141160663805323, 0.008429477089330284, 0.009057898270456555, 0.07893060383043782, 0.30229468094675216, 0.5473332656057259]	[0.0, 0.008013875860917175, 0.010649028577303099, 0.024483329371402185, -0.07216001811780348, -0.28696461727744627, -0.2539092616031038]
175	[0.0, 0.0007865303441096927, 0.000883403577303099, 0.15602362783331625, 0.4875424033717106, 0.6943953664679281, 0.7824857611405225]	[0.0, -0.00813132838198971, -0.011467682687859693, 0.14648738660310467, 0.29991752222964596, 0.21005630493164062, 0.08669953597219404]
176	[0.0, 0.014825620149310659, 0.031068701493111917, 0.019170861495168445, 0.24444404401277176, 0.4976734362150488, 0.6431301016556583]	[0.0, -0.0038106817948193594, -0.007145028365285633, 0.19702961570338218, 0.2866122597142269, 0.1859875729209497, 0.10437413265830564]
177	[0.0, -8.33210192228151e-05, -0.00022285862972815096, -0.00044019598709876817, 0.11098409953870281, 0.3507875141344572, 0.5702480516935653]	[0.0, 0.0036982486122525415, 0.007663526033099721, 0.015241723311574695, -0.03698800739489183, -0.3346699162533415, -0.4992284272846428]
178	[0.0, -0.000845758538496888, -0.0006690778230362682, -4.76837158203125e-05, 0.2419808036402653, 0.5765061629445931, 0.7816726283023234]	[0.0, -0.014858747783460302, -0.021986208463969703, -0.030107498168945312, 0.04594150342439374, 0.06170172440378341, -0.06397849635073971]
179	[0.0, -0.0004858719675162604, -0.003014614707544716, -0.14446609898617346, -0.3969865096242806, -0.5930017170153166, -0.7317643416555306]	[0.0, 0.00884005897923501, 0.016446866487202172, -0.12997175517835124, -0.35705114665784343, -0.47438772101151283, -0.6015471408241675]
180	[0.0, 0.000947149176346862, 0.0008552952816609505, 0.2214913619192025, 0.5626773834228516, 0.6930637359619141, 0.7124745218377369]	[0.0, 0.013625998246042492, 0.020653072156403773, -0.10399567453484782, -0.1052535207648031, 0.08285221300627033, 0.21681283649645344]
181	[0.0, 0.0022075050755558934, 0.012292360004626524, 0.23933912578382, 0.6675624847412109, 1.082386719553094, 1.4704910077546778]	[0.0, 0.019173371164422193, 0.04058687310469722, -0.1526134892513884, -0.2528552005165503, -0.44011718348452966, -0.44202403018349123]
182	[0.0, 0.0002725500809521719, 0.00105606882195719, 0.006593403063322789, 0.17103546544125248, 0.6482470662970297, 1.1207726127222966]	[0.0, 0.0016744513260684712, 0.009800258435700648, 0.02815447355571532, -0.1405098563746403, -0.30973735608552655, 0.018962558947110963]
183	[0.0, -0.013166728772615599, 0.07065973783794188, 0.46135049117238847, 0.586833451923571, 0.47091233102898844, 0.31200208162006504]	[0.0, 0.007456729286595909, 0.023232008281507177, -0.04283352902061033, 0.4156544334010075, 0.7299172250848072, 0.9211234042519019]
184	[0.0, 0.0047026182475837786, 0.003509521484375, -0.009747053447522802, 0.2212253369783097, 0.31322680021587157, 0.6596590343274569]	[0.0, 0.0373483958997225, 0.10241458290501626, 0.18185213992470128, 0.35044419138055094, 0.7627477143940169, 1.1019526029887947]
185	[0.0, 0.0019685845626034038, 0.0023821780556128047, 0.00012247185958091933, 0.18166291086297282, 0.4639234040912834, 0.7307278482537525]	[0.0, 0.01528288188733562, 0.02446827135588059, 0.03674808301423749, -0.1066775070993522, -0.31517079001978754, -0.36675754346345535]
186	[0.0, -0.00013502020584876817, -0.00014857241981847125, -8.733649002845567e-05, -0.1270344382838191, -0.3238015425832641, -0.604645076550935]	[0.0, 0.00034482855545903135, -0.0061326277883422264, -0.011692047119140625, -0.22257553903680094, -0.5867611734490641, -0.7525785345780216]
187	[0.0, 0.006995954011616234, 0.0073844508120890495, -0.22486586319772783, -0.4671252401251538, -0.5659023084138566, -0.6051309485184513]	[0.0, -0.01392364501953125, -0.02167952688116781, -0.06517962405556155, -0.23317186455977623, -0.4529827519467, -0.6110171267860816]
188	[0.0, -0.001151436253597815, 0.007175646330180641, 0.13831791124845783, 0.5380128559313322, 0.9756841157612044, 1.1855381413509969]	[0.0, 0.010699723896227198, 0.03649711608886719, -0.02709438926295249, 0.07967446979723469, 0.24589588767603843, 0.6185210378546468]
189	[0.0, -0.004717676263106263, -0.022477601703844385, -0.05394433674059407, 0.19683837890625, 0.2520480908845597, 0.4975775668495581]	[0.0, 0.008479168540553417, 0.011410964162726245, 0.023688266151830284, 0.1845264434814453, 0.6186676025390625, 0.9819688295063225]
190	[0.0, -0.007584722418534362, -0.016785169902600927, 0.020060288278680005, 0.43702577289782063, 0.9800479286595394, 1.508922074970446]	[0.0, -0.03713156047620281, -0.06040422539961998, -0.10176056309750159, -0.04758583871941813, -0.31733763845343343, -0.4128837585449219]
191	[0.0, 0.012497650949578443, 0.014021020186574695, -0.10536344427811528, -0.4456585331967, -0.6167080527857731, -0.6913049597489209]	[0.0, 0.03393524571468909, 0.05755826046592283, 0.10693951656943845, 0.42199937920821284, 0.992158086676346, 1.5195786325555094]
192	[0.0, -3.0116031046745206e-06, -0.004413504349558117, 0.0012969970703125, 0.25936327482524657, 0.7629740865607006, 1.1086765088533097]	[0.0, 5.019338507494808e-06, -0.014502374749434388, -0.015641764590614393, 0.08085401434647466, 0.016168795133892466, -0.02942185652883378]
193	[0.0, 0.0009860490497790586, 0.0006166257356339244, -0.0006592901129471862, -0.1092607096621867, -0.40576181913677045, -0.5946475581118933]	[0.0, 0.00595293546977782, 0.017265520597758766, 0.021442112169767213, -0.0012407804790299792, -0.03520764802631593, 0.04020891691509032]
194	[0.0, -0.0010706249036287474, -0.001162478798314659, -0.001028964394017784, 0.14005661010742188, 0.278452823036595, 0.43834887052837157]	[0.0, -0.01549770957545249, -0.019019779406096227, -0.021921960931075013, 0.04970550537109375, 0.45454125655324784, 0.7249566128379419]
195	[0.0, 0.0029583981162630835, 0.0067005659404557605, 0.09164207860043216, 0.21534091547915857, 0.5144824479755608, 0.7248830795288086]	[0.0, -0.005638724879214685, -0.015281878019633766, 0.10396304883454999, 0.5797672271728516, 0.9892433568050985, 1.3137762170088916]
196	[0.0, -7.779974686439317e-05, -7.227847450597125e-05, 4.166050961185164e-05, -0.10291752062345783, -0.15774325320595128, -0.26194672835500565]	[0.0, 0.00011243318256592971, 9.737516704344529e-05, 5.3204988177846246e-05, -0.1538341923763875, -0.64353440937243, -1.1036918037816097]
197	[0.0, -0.0005666833174853281, -0.0006208921733659167, 5.019338509271165e-07, 0.07963983636153404, 0.29487860830206625, 0.48219229045667156]	[0.0, 0.014279516119705349, 0.020617936786852198, 0.03280790228592689, -0.00047382555509933866, -0.260741083245529, -0.46158991361919277]
198	[0.0, 0.0014370366146696512, -0.004279989945261242, -0.006798192074423781, 0.1151004590486231, 0.39752759431537843, 0.7284977561549137]	[0.0, 0.015607131154913745, 0.024725763421309388, 0.041656494140625, 0.022116209331311865, -0.255258961727745, -0.2759075164794922]
199	[0.0, 0.0008650829917504765, -4.5425013492028654e-05, 0.11597332201505939, 0.47532232184159096, 0.731180843554045, 0.7590916282252258]	[0.0, 0.017139535201223133, 0.024031086971885607, 0.0060357545551505964, -0.14329056990774003, 0.06506568507144372, 0.26013976649234216]
200	[0.0, 0.03236118115876874, 0.06658052143297688, 0.04529501262464031, -0.30932827999717283, -0.46432595503957685, -0.41609111585115155]	[0.0, 0.0719246111418066, 0.14299593473735595, 0.23820375141344563, 0.3755559419330794, 0.7726152319657169, 1.052022231252569]
201	[0.0, 0.009523692883943724, 0.008978592722040268, 0.00845256604646405, 0.110972053126285, 0.4692353700336662, 0.7131054526881173]	[0.0, -0.022379222669099974, -0.045078679134971544, -0.07156522650467778, -0.023924676995529026, 0.06933714214124098, -0.16833556325812093]
202	[0.0, 0.01734633194772872, 0.03480158354106777, 0.05444125125282717, 0.36187975030196373, 0.6871243527061068, 0.9446736385947778]	[0.0, -0.0381690577456828, -0.06955648723401531, -0.09678639863666749, -0.026818827578895643, -0.401641946089895, -0.883753927130448]
203	[0.0, -0.010674125269839685, 0.01352812114514812, 0.39022596258866127, 0.4223698063900594, 0.3208893223812703, 0.23891549361379472]	[0.0, -0.04777807938425127, -0.12072111430921062, -0.3699257499293278, -0.8301885504471631, -1.1432180906596932, -1.3802784367611531]
204	[0.0, -0.0011047564054784687, -0.000997342561420922, -0.0018345682244547135, 0.12269973754882812, 0.46533434014571373, 0.5669638985081722]	[0.0, 0.008056038304379065, 0.01909958688836344, 0.028287987960012195, -0.0020137586091690807, 0.02091658742804281, 0.2589792954294303]
205	[0.0, -0.013084913554944677, -0.021622306422183435, -0.03334095603541343, 0.1627856806704875, 0.6509459646124593, 0.8640515176873462]	[0.0, 0.027936634264494664, 0.04679905740838297, 0.07726870085063808, 0.061511993408203125, 0.01730667917351969, 0.39918723859285077]
206	[0.0, -4.3668245013783746e-05, 0.0004191147653678229, 0.09117728785464685, 0.37108973452919436, 0.6048267766049031, 0.6781417445132609]	[0.0, -0.0033027247378702995, -0.00484265779194093, 0.034447720176295604, 0.17356169851202718, 0.057954286274156885, -0.04127100894325686]
207	[0.0, -0.00043216504548659884, -0.0007242905466178229, -0.0010455282110912734, 0.0872888063129631, 0.40225480732164876, 0.5662647046540918]	[0.0, -0.004018984342876841, -0.0066466080515015236, -0.009772652073911203, 0.007078773096987234, 0.039511228862560976, -0.0682780617161809]
208	[0.0, 0.004090258949680958, 0.006144172266909997, -0.17469807675010252, -0.5440711975097656, -0.8130470075105363, -0.9134433144017269]	[0.0, 0.00649502402857749, 0.016092501188579966, 0.01834267064144779, 0.14736225730494468, 0.4203665883917562, 0.6366649426912012]
209	[0.0, 0.00396929289165282, 0.004031030755294651, 0.14908439234683435, 0.6563357303017066, 1.1503420378032487, 1.7080151407342212]	[0.0, 0.013023175691303734, 0.027954201949270008, -0.1493800313849194, -0.2804836473966894, -0.39821373788934, -0.7402746300948291]
210	[0.0, -0.002683338366057164, -0.004890341507761242, 0.2590530797054891, 0.25569664804559, 0.10478571841591222, -0.036361092015316565]	[0.0, -0.003718325966283409, -0.009649678280479357, -0.2207746003803459, -0.60937479922646, -0.8681588423879525, -1.008421245374178]
211	[0.0, 0.00011168028178953904, -0.006529406497352674, -0.0069397374203328255, 0.11978751734683435, 0.42417099601344077, 0.6145419572529045]	[0.0, 2.86102294921875e-05, -0.015277360614977198, -0.01587917930201499, -0.0298530177066203, 0.015000293129368458, -0.14014746013440593]
212	[0.0, -0.009612535175524073, -0.018992173044305005, 0.1286920748258895, 0.3350410963359636, 0.1856259295814917, 0.007468273765162792]	[0.0, 0.017857300607781568, 0.0358360692074422, 0.10366891559801594, 0.4585607428299756, 0.7705643302515934, 0.9737145273309]
213	[0.0, -0.0007242905466178229, -0.0022722545423006224, -0.006752516094007177, 0.19775591398540282, 0.6067250904284025, 0.9160915173982316]	[0.0, 0.005108180798981898, 0.006908617521586891, 0.013103485107421875, 0.02179647746838942, -0.1386466779206934, 0.056619142231188135]
214	[0.0, 0.003834272685804052, 0.014812569869191883, 0.01751096625077153, 0.20663211220189126, 0.64436812149851, 0.8275975679096428]	[0.0, -0.006784639860454078, -0.0212860107421875, -0.02498978062679935, 0.15274800752338624, 0.20875278272126874, -0.017106407567074378]
215	[0.0, 0.0006592901129471862, 0.0006751010292456172, 0.0005282853779040586, 0.22896465502287233, 0.7482393164383736, 0.8734020433927836]	[0.0, -0.024881362915039062, -0.05243050424676188, -0.08188599034359534, -0.02038252981085531, -0.12591111032586344, -0.5319545143528988]
216	[0.0, -0.008558474088970591, -0.014881836740594068, -0.015766244185598133, 0.2592192198100838, 0.3251371885600838, 0.11072259200246659]	[0.0, 0.012385217767013401, 0.03866446645636312, 0.046903208682412156, 0.1124015607331934, 0.6318438680548422, 1.0705691889712687]
217	[0.0, -0.0004000412790396979, -0.0004391921193978021, -0.0005536330373665521, 0.11240658007170001, 0.4743249792801709, 0.4892765848260172]	[0.0, -0.005864093178196583, -0.0058585719058390495, -0.005913784629420604, -0.009451916343287792, -0.1221280348928353, -0.46861497979415123]
218	[0.0, -0.006073399593955919, -0.011284978766190612, -0.01359036094263999, 0.15918530915912754, 0.6932946255332544, 1.1302822514584188]	[0.0, -0.024186184531764354, -0.04067220185932374, -0.056358136628803734, -0.048550053646690294, 0.03152345356188313, -0.34352051584344157]
219	[0.0, -0.00027355394865402616, 0.0012503172221931536, -6.575333444747145e-05, 0.11438771298057127, 0.3660975004497322, 0.3218972055535563]	[0.0, 0.0019098583020662474, 9.386163008873183e-05, 0.003756974872789698, 0.024065720407586255, 0.2582871286492594, 0.553182802702251]
220	[0.0, -0.00345932809930094, -0.0036831905967318335, 0.13585040443821939, 0.4428391707570922, 0.7161976161756005, 0.9358571705065271]	[0.0, 0.006250080309415651, 0.006341432270250635, -0.041645451595909044, -0.269398940236945, -0.3188815869783106, -0.33168993498149746]
221	[0.0, 0.0034101385819287344, 0.003412648251182482, 0.08548385218570154, 0.3550454189902865, 0.6164355027048218, 0.8005297811407797]	[0.0, -0.013315803126284997, -0.013362482974404344, -0.0027601342452205913, 0.24534627010947752, 0.31760416532817626, 0.31578616092079503]
222	[0.0, 6.023206208904952e-05, -0.00021332188656408846, -0.00020177740799720567, 0.1557887227911703, 0.5058745334022925, 0.7736958955463615]	[0.0, -0.006769581844932482, -0.009990993298982787, -0.013258582667300622, 0.010025626734683435, 0.17660090797825845, 0.13715744018554688]
223	[0.0, -0.006764562506424987, -0.01423885947779624, -0.015609640824167492, 0.2538676010934928, 0.7382156974390934, 1.0868950894004419]	[0.0, -0.011132390875565612, -0.024137496948242188, -0.02718825089304122, 0.004836634585731581, -0.043281755949322154, -0.2223868119089234]
224	[0.0, 0.0005501195004109505, 0.00023691277754966933, -0.0005641736482315807, 0.17275207921078284, 0.5506088859156559, 0.8416236074347241]	[0.0, -0.00844051963404624, -0.017218840749640307, -0.026855970683850927, 0.05549179880242594, 0.2487523932206006, 0.09548137062474282]
225	[0.0, 0.00399539345189126, 0.004773390920538745, 0.10170886391087564, 0.39393826534873533, 0.6192388032612044, 0.7212287501284953]	[0.0, 0.011219727365594956, 0.013163717169510925, -0.05284710934287595, -0.23860379269248533, -0.17126535114489094, -0.0757393084074316]
226	[0.0, -0.0006223979749178099, -0.0063103123715047005, -0.009253150538394372, 0.10274535731265466, 0.46381699411492594, 0.7046850104081006]	[0.0, -0.03998204281455564, -0.07575537029065593, -0.11265302959241374, -0.141184455470035, -0.08773904097707597, -0.22319090993780843]
227	[0.0, -0.0019635652240950208, -0.0019093563682153203, 0.23888035824424403, 0.6528784099378084, 0.7987132825349512, 0.8198356628417969]	[0.0, -0.010254508570620935, -0.010195782310083779, -0.0022732584100015885, -0.27635473954050127, -0.6680719475997119, -0.9483789142809416]
228	[0.0, -0.0001049041748046875, 6.876493755125779e-05, -0.00040857415450190615, 0.00752700002569906, 0.34490735907303716, 0.6043057692678353]	[0.0, -0.006732940673828125, -0.014987744783099721, -0.017072777999074695, -0.02579739219263999, 0.04750301963404624, -0.17026399311266438]
229	[0.0, 0.01636103579872561, 0.04711201316431968, -0.18393165186831784, -0.3206383554559, -0.21760789971602534, -0.17322640669973222]	[0.0, -0.005354128385845591, -0.0129157618472453, -0.17897957249691654, -0.6686577044035262, -1.1135332207930722, -1.4626191791735197]
230	[0.0, 0.008345654136256542, 0.009477514969675305, 0.013773566798159997, 0.07854863217002528, 0.2574162734182259, 0.46534839429353436]	[0.0, -0.01709185148540371, -0.02414904142680996, -0.03861929240979656, -0.011158491435804052, 0.2670117428428247, 0.34139081051475095]
231	[0.0, 6.173786364094269e-05, 0.00011268414949139327, 0.15410975406044392, 0.5508111652575041, 0.8431459728040194, 0.9447813034057617]	[0.0, 0.006866455078125, 0.014071213571648755, -0.03461988348709877, -0.1831019552130444, -0.00835619474712157, 0.20837482653166095]
232	[0.0, -0.00044722306100908327, -0.00011996219032628375, 0.15324442010176842, 0.551349740279349, 0.8947758925588509, 1.054351204320004]	[0.0, 0.006534676802785633, -0.00028058102256434125, 0.06062005695543782, 0.26089417307000407, 0.18247554176732095, 0.02608048288445719]
233	[0.0, -0.0003980335436368776, -0.00039452000668172005, -0.035987904197291254, -0.06606026699668499, -0.17227223044947593, -0.21135957617508705]	[0.0, 0.0002594998008325078, 0.00021583155581783586, -0.12709868581671468, -0.46931417364823247, -0.6392137627852597, -0.9061060453716081]
234	[0.0, 0.00020328320954998702, 0.000502435784590638, 0.0011072660747331042, 0.11599440323679033, 0.4888358869050675, 0.7963777843274569]	[0.0, -0.0053561361212484115, -0.01075142308285404, -0.01621396918045903, 0.01378511127672688, 0.11799661736739253, -0.14374833357961592]
235	[0.0, 0.0044155120849609375, 0.009421298378391896, 0.1740721652382291, 0.45256815458598876, 0.7899716025904606, 0.9699620698627669]	[0.0, -0.0035065098812703255, -0.007374914068924099, 0.13693307575426594, 0.37070826480263186, 0.3236916190699528, 0.1630251031172909]
236	[0.0, -0.00028258875796627336, -0.010177712691457508, 0.2522599069695728, 0.6259140215421981, 0.8104921642102694, 0.8221992693449325]	[0.0, 0.007484335648386242, 0.0231391505191203, -0.05079018442254313, 9.034809313313019e-05, 0.29220028927451747, 0.5172463467246606]
237	[0.0, 0.0038628829152962396, -0.06505514446057781, -0.4231277265046769, -0.5904283021625716, -0.6693614156622631, -0.7670507932964119]	[0.0, -0.007145028365285633, -0.020720331292403138, -0.18478343361302407, -0.68406155234889, -1.1979855989155017, -1.610701711554276]
238	[0.0, -0.00014656468441565096, -0.0006520120721109635, -0.0010194276508528333, 0.1364492115221534, 0.4736900329589844, 0.7940954911081421]	[0.0, -0.004119873046875, -0.008248780903063135, -0.012793791921515307, 0.025485189337479675, 0.2339222556666325, 0.11883233722887532]
239	[0.0, 0.0006690778230362682, 0.001404912848221862, 0.129038660149825, 0.46246327851948, 0.823761789422286, 0.9980211759868425]	[0.0, -0.02287011397512373, -0.03941636336477217, 0.008944963154039698, 0.21421934428967937, 0.1292063060559725, -0.07053023890445154]

## Sheet: 2d_SingleSpeaker+
	x	y
0	[0.0, 0.00023892051295248962, -0.0036018773129109505, -0.0008382295307356458, 0.26962681820518153, 0.44680344431023844, 0.697122373078999]	[0.0, -0.050475471898129065, -0.09924286290218909, -0.1433884470086344, -0.15703502454255736, -0.7171510395250817, -1.230488827354029]
1	[0.0, 0.00034784015856370587, 0.001391862568103086, 0.21170967503597904, 0.7193816335577718, 1.0838026749460328, 1.3008955905311987]	[0.0, 0.022750151784796557, 0.03588877226177001, -0.09139362134431472, -0.07214797170538656, 0.046548341449938135, 0.18260504070081218]
2	[0.0, -0.01032377544202312, 0.026497589914422193, 0.406524758589895, 0.5017210307874178, 0.44178009033203125, 0.3585835507041528]	[0.0, 0.035614214445415016, 0.08342240986071126, 0.25896273161235595, 0.6598753678171256, 0.9584261241712069, 1.195474925794099]
3	[0.0, 0.0031195188823494036, 0.003997903121145008, 0.10851809853001626, 0.41892553630628004, 0.6508044192665494, 0.7719893204538444]	[0.0, -0.022375709132144372, -0.033479991712068724, 0.03171720002826817, 0.23472986723247313, 0.17600611636513097, 0.05024558619448971]
4	[0.0, 0.006355486418071266, 0.013561248779296875, 0.08550443147358155, 0.2705945466694075, 0.42402869776675534, 0.4954498692562703]	[0.0, -0.036069970381887195, -0.06649017333984375, -0.01981032522101156, 0.1415759638736125, 0.09484943590666095, -0.07801106101588218]
5	[0.0, -0.0017974251195003177, -0.0043467471474087915, 0.10046607569644372, 0.2462447317023031, 0.1728263654206934, 0.06889042101408371]	[0.0, 0.0275421142578125, 0.05639377393220624, -0.012675335532740917, 0.10448054263466311, 0.4234569951107625, 0.6841077302631575]
6	[0.0, -0.0005179957339640495, -0.0005802355314559193, 0.14545741834138592, 0.45473500301963377, 0.5075710698177938, 0.4388889513517684]	[0.0, 0.011749769511975039, 0.011797955161646279, -0.01636103579872561, 0.04872372275904535, 0.25447293331748533, 0.4085641158254516]
7	[0.0, -7.779974686528135e-05, -0.00038247359426435423, 0.1081998724686466, 0.31654257523386065, 0.5364272468968441, 0.6681432222065169]	[0.0, -0.0028901351125618646, -0.010943161813836255, 0.02922660426089685, 0.2215797022769328, 0.2964526728579875, 0.27722057543302814]
8	[0.0, 7.478814375971865e-05, -0.0037012602153581042, 0.1628790403667244, nan, nan, 0.2697939621774772]	[0.0, -0.006441317106547828, -0.01368472450657876, -0.03556151139108721, nan, nan, -0.6017815439324625]
9	[0.0, 0.0017627916837987812, 0.0024956151058797005, 0.1329376823023738, 0.4293532120554069, 0.6620627955386507, 0.7979694165681535]	[0.0, -0.004490300228720656, -0.00518999601665282, 0.033656672427529344, 0.1889700638620484, 0.17586708068847656, 0.08974125510767905]
10	[0.0, -0.00033027247378658586, -0.0003458324231599974, 0.13946131656044436, 0.5105304718017578, 0.7254801298442644, 0.7913423839368319]	[0.0, -0.006807226883737805, -0.006853906731856263, 0.03633549338892905, 0.10087063438013999, -0.04405925148411782, -0.19865788911518312]
11	[0.0, -0.001283444856342797, -0.0018787384033203125, 0.09852359169407876, 0.4407802381013566, 0.586658778943514, 0.6119065535695931]	[0.0, 0.005866602847451219, 0.014517432764956872, 0.0008628242894221927, -0.002581445794356263, 0.19819209450169595, 0.3649601183439559]
12	[0.0, -0.002199474133942836, -0.0021452652780631354, -0.0024132979543587396, 0.10753531205026778, 0.44248681319387373, 0.603536806608501]	[0.0, -0.0026286275763256484, -0.0028002889532787734, -0.0031757354736328125, 0.005269803498920922, -0.02066361276726969, -0.19796672620271405]
13	[0.0, -0.0004632849442334219, -0.0009039828651831172, 0.1284754903692944, 0.5057282196848014, 0.701532865825452, 0.7753966983995939]	[0.0, 0.006624021028217797, 0.007456227352744982, 0.020890988801655297, -0.013979359676962844, 0.1342893901624178, 0.2593928889224406]
14	[0.0, -0.0005732084575451601, -0.0010502965826737487, 0.016495052136872967, 0.2986195212916325, 0.45218668485942626, 0.36014908238461096]	[0.0, 0.02988112600226156, 0.059229198255037474, 0.09595720391524498, 0.029318458155581872, 0.5275445235402962, 0.982122170297723]
15	[0.0, 0.0007795032701993776, 0.0018069618626643802, -0.16052296287135093, -0.45568817540219, -0.7753713507401319, -1.0981205890053198]	[0.0, 0.008298472354286268, 0.015862615484940612, -0.08003285056666343, 0.14119499608090003, 0.42229451631244874, 0.593639173005756]
16	[0.0, -0.0022597061960318854, 0.017827184576737487, 0.03330080132735436, -0.17676052294279376, -0.5159247548956616, -1.0045192116185238]	[0.0, 0.017476332815069995, 0.02583353142989342, 0.039599569220292175, 0.11547239203202064, 0.260223589445415, 0.34086528577302655]
17	[0.0, -0.002245150114360328, -0.007273021497224086, -0.012938850804379065, 0.00375245746813313, 0.36559155112818686, 0.8477602506938737]	[0.0, -0.004265433863589685, -0.014087777388723133, -0.02126342371890466, -0.03180805005525311, 0.008350171540912221, 0.030641053852281885]
18	[0.0, -0.0060018740202250065, -0.01930337203176391, 0.18074110934608845, 0.6680802295082491, 1.120168535332931, 1.3797757500096366]	[0.0, -0.0204026071648844, -0.037895001863177846, -0.020324807418020008, 0.04437848141318934, 0.0093841552734375, 0.022032386378238122]
19	[0.0, 0.000374944586503112, -0.00014003954435626298, 0.1312577097039469, 0.5462335285387541, 0.823638815628855, 0.9325883263035823]	[0.0, -0.031142485769171557, -0.06374409324244468, -0.05375862121582031, 0.017791547273334096, -0.1445755205656356, -0.35659890425832685]
20	[0.0, -0.005747142590974086, -0.015244232980828443, -0.029689889205129383, 0.18449281391344563, 0.48932978981419684, 0.6195761028089022]	[0.0, 0.023355484008789062, 0.05538789849532222, 0.07748001500179846, 0.03673603660181968, -0.01843502646998374, 0.07514200712505126]
21	[0.0, 0.013723624380011401, 0.02754889036479735, -0.13034920943410722, -0.4336793799149361, -0.4723328038265828, -0.41672254863538205]	[0.0, -0.0810055983693978, -0.1564959475868628, -0.180613367181075, -0.31350938897383784, -0.6254627830103825, -0.845199384187397]
22	[0.0, -0.00465192292865968, -0.013008619609632177, -0.021278983668277185, 0.0618929612009147, 0.14412378009996907, -0.15442647432026124]	[0.0, -0.00672390586451499, -0.014332721107884971, -0.02172168932463059, -0.11246129086143153, -0.497099725823654, -0.7307865745142887]
23	[0.0, 0.00044421145790440875, 0.0006404675935440807, 0.0011238298918065937, 0.08653189006604656, 0.4999057870162158, 0.788080817774722]	[0.0, 0.0009983464291227762, 0.004120876914576854, 0.006838848716334667, -0.11490821838378906, -0.2043829466167244, 0.060826853701943406]
24	[0.0, 0.00026301333778722125, -0.0023164247211662214, 0.11219074851588129, 0.40818164223118814, 0.6534132204557714, 0.7882936377274361]	[0.0, 0.007832677740799987, 0.016189876355622523, -0.07655645671643718, -0.21036399038214437, -0.1039715817100122, 0.015370218377364075]
25	[0.0, 3.513536955246366e-05, 0.00010891964561121625, 0.14428289313065434, 0.5279621325041122, 0.7631924277857731, 0.8236232556794825]	[0.0, -0.00339508056640625, -0.003681684795179052, 0.13415286415501626, 0.12384615446391845, -0.16042960317511312, -0.37810225235788497]
26	[0.0, 0.0003172221936678099, -0.00036139237253252077, 0.15026895623458092, 0.39835879677220376, 0.6924809907612053, 0.9307399548982316]	[0.0, 0.005588029560289698, 0.01566786515085372, -0.05417020697342689, -0.3041970102410563, -0.3662495864065072, -0.3251206247430094]
27	[0.0, -0.0010224392539575078, 0.005422893323395961, 0.13478831241005373, 0.4810880359850431, 0.7634900745592619, 0.94091816952354]	[0.0, 0.006909621389288745, 0.01959549753289469, -0.10462108411286941, -0.15702950327019938, -0.012949391415244094, 0.12163864938836344]
28	[0.0, -0.01484118009868407, -0.018560509932668445, -0.019259201852898755, 0.2661183005885075, 0.5400481976960831, 0.5936286323948909]	[0.0, 0.008790869461862805, 0.013581828067176893, 0.01567689996016597, 0.05618998878880532, 0.3709306214985091, 0.5715355120207128]
29	[0.0, 0.006218960410669716, 0.02357081363075686, 0.04641131350868655, 0.263336081253855, 0.5461923699629931, 0.7974835446006372]	[0.0, -0.012249193693462779, -0.02371938605057622, -0.02890486466257247, 0.2211982325503694, 0.31109709488718096, 0.2645703365928247]
30	[0.0, 0.0011032506039265755, 0.00673796001233562, 0.008442025435598133, 0.07759194625051347, 0.32108306884765625, 0.5026481026097347]	[0.0, -0.025432486283151867, -0.05136339288008873, -0.06952135186446373, -0.008822993228309706, 0.052314557527241234, 0.004843661659641896]
31	[0.0, 1.606188322345048e-05, 0.0009652187949731328, 0.1454418583920125, 0.3205515208997225, 0.49572994834498374, 0.5856328261526009]	[0.0, 1.8069618627158945e-05, 0.0016739493922184323, -0.19545705694901283, -0.4947386289897713, -0.6699717672247631, -0.7562014931126644]
32	[0.0, 0.002625615973221862, 0.0023119073165096538, 0.00230086477179281, 0.06067125420821373, 0.17191937095240561, 0.32678654319361655]	[0.0, 0.0026301333778775415, 0.007584722418533474, 0.007573679873817518, -0.08509535538522872, -0.3746630016126131, -0.5602389887759562]
33	[0.0, -0.0004748294228003047, -0.0004150992945621823, 0.14939358359889, 0.5433795326634456, 0.7617333060816716, 0.8572478043405631]	[0.0, 0.00015810916298342192, 0.00012196992572999221, 0.04762498955977623, 0.05230351498252528, 0.12707509492573, 0.22472080431486496]
34	[0.0, -0.01566284581234534, -0.03686754327071373, 0.12075524581106123, 0.4062732897306742, 0.4550384220324064, 0.3602577510632967]	[0.0, 0.03825790003726315, 0.06920513353849689, 0.10584580270867594, 0.28828922070955, 0.4966309196070622, 0.6662333639044506]
35	[0.0, 0.005856062236585302, 0.014277508384302529, 0.08993299383866127, 0.2696002157110913, 0.4548795599686475, 0.5976686979594978]	[0.0, 0.027745899401212526, 0.047221434743780044, -0.0007428620990959089, -0.21720986617238935, -0.3044007953844572, -0.3024101257324219]
36	[0.0, -0.005046944869191883, 0.004911924663343115, 0.14337941219932215, 0.4938712872956934, 0.7822915127402856, 0.9115289386950041]	[0.0, 0.03551533347681968, 0.06389768500077064, 0.05247618022717937, -0.14011684216951092, -0.14759967201634439, -0.0736828854209497]
37	[0.0, -0.00014606275056561202, -0.00010088870399904692, -0.00045475206877121366, 0.23347101713481688, 0.7721424102783203, 1.1803054809570312]	[0.0, -0.0029985528243212656, -0.00962106805098717, -0.012982519049393737, 0.04776051169947593, 0.15411176179584718, -0.2575703671104028]
38	[0.0, -0.0018586610492907774, -0.01609526182475829, -0.3969656793694747, -0.5726528167724614, -0.4003512231927169, -0.28058403416683797]	[0.0, 0.004419527555766578, 0.014126426295229422, 0.029042896471525026, 0.6008364024915185, 0.9984678971140006, 1.3153003391466642]
39	[0.0, 0.003591838635895961, 0.008515307777805958, 0.009142223157380336, 0.16502832111559407, 0.5476414529900797, 0.8212571395070931]	[0.0, -0.007685109188682482, -0.01921754134328779, -0.02719076056229408, 0.06392428749486001, 0.30757251538728436, 0.3555247658177425]
40	[0.0, 0.003960760016190612, 0.0019660748933496563, 0.08846784892835169, 0.23972812451814374, 0.42829488453112186, 0.5660825026662728]	[0.0, 0.004348252948961573, 0.0046253204345703125, -0.2022145923815275, -0.44007301330566406, -0.620931826139751, -0.7875959496749072]
41	[0.0, 0.0062666441264900286, 0.011760310122840956, -0.18429204037315028, -0.2750617579409953, -0.490284969932155, -0.6512416036505453]	[0.0, -0.03641479893734623, -0.07303137528268877, -0.12843734339663815, -0.5780882584421256, -1.0342592942087272, -1.485732229132401]
42	[0.0, 0.006893057572213479, 0.008014377794767213, 0.145558808979235, 0.5481052398681641, 0.7777148798892366, 0.9807064658717097]	[0.0, 0.026009710211503112, 0.0490790919253703, -0.05085543582313967, 0.05675717404014158, 0.41939685219212564, 0.6921933826647306]
43	[0.0, -0.0033990960372127788, 0.009616550646329713, 0.04476296274285563, -0.16717910766601562, -0.36401798850611655, -0.3214278974031153]	[0.0, 0.06896721689324625, 0.11824356882195719, 0.1645695535760172, 0.4500208402934822, 1.002905745255319, 1.5908130846525488]
44	[0.0, -0.00010339837325235024, -7.855264764078385e-05, -8.20661845959414e-05, -0.0031810057790653268, -0.1351052836367952, -0.3899313274182772]	[0.0, -0.00010289643940186721, -1.405414782151837e-05, -8.030941612169329e-06, 0.011808997706363122, 0.29413072686446284, 0.4777541913484269]
45	[0.0, 0.002081268712093909, 0.3167717080367236, 0.7960695969431022, 0.9545873340807463, 0.9250113838597347, 0.8692643516942073]	[0.0, -0.02262466832211185, -0.017161620290655932, -0.20542847482781657, -0.4409569188168172, -0.587362490202251, -0.7309712861713615]
46	[0.0, -0.00880391974198158, -0.018565027337325013, -0.027617404335423146, 0.20925170496890466, 0.5592210669266553, 0.5980888165925675]	[0.0, -0.0303870753238078, -0.05138848957262532, -0.07825600473504313, -0.09788011249743, -0.3598905864514803, -0.7013220536081413]
47	[0.0, 0.002886119641756224, 0.005833977147152503, 0.06629040366724936, 0.1437428123072575, 0.4779981311998869, 0.6841338308233968]	[0.0, -0.004137942665501271, -0.006149693539267531, 0.23774849741082438, 0.6587650901392887, 0.7716620595831625, 0.7010324377762647]
48	[0.0, -0.005088605378802846, -0.013125570196853786, 0.007340280633224339, 0.31067848205566406, 0.5064141122918384, 0.518503691020765]	[0.0, 0.0081634521484375, 0.01852738229851969, 0.03874929327713872, 0.09806181255139812, 0.30825715315969404, 0.47817782351845217]
49	[0.0, -0.04094299517179811, -0.06574028416683797, 0.015620683368883448, -0.30677393863075686, -0.7708356254979187, -0.9945422724673625]	[0.0, 0.04919303090948812, 0.10250392713044842, 0.4042886432848478, 0.7552433013916016, 1.0586502677515934, 1.309345646908409]
50	[0.0, 0.011167526245117188, 0.018371280870939977, 0.027633466218647484, 0.15710328754625902, 0.36439795243112716, 0.6786140642668075]	[0.0, 0.03888782701994309, 0.05943850467079592, 0.0871889214766659, -0.05735698499177566, -0.4650201295551497, -0.7745100322522616]
51	[0.0, -0.004967137386924669, -0.038366819682874365, -0.16783212360582844, -0.5236093621504931, -0.8480353104440788, -0.993236240587736]	[0.0, 0.004760842574270008, -0.008349167673211255, -0.4340618535092, -0.7408613907663444, -0.695148769177889, -0.5739698911968034]
52	[0.0, 0.0024248424329256224, 0.0355630171926391, 0.25100607621042315, 0.42722149899131345, 0.5812153063322363, 0.6807041168212891]	[0.0, -0.016088987651624365, -0.012408808657998094, 0.34493245576557374, 0.679444262855931, 0.9165708642256885, 1.1327874033074625]
53	[0.0, -0.001214177984940612, -0.0015429446571753047, 0.22306843807822752, 0.7499983436182922, 1.0841111132973116, 1.1678392008731238]	[0.0, 0.01949912623355221, 0.03544707047311846, -0.1021204496684831, -0.3459995671322469, -0.08586281224301029, 0.14850415681537843]
54	[0.0, -0.001894298352693724, -0.000355871100174987, 0.2124530390689241, 0.7227902663381478, 1.150045394897461, 1.330230110570004]	[0.0, -0.019704417178505018, -0.03719580800909661, 0.03817859448884686, 0.28961181640625, 0.09028936687268718, -0.16648141961348628]
55	[0.0, 0.0019801290411702865, 0.012225602802477198, 0.010915053518194995, -0.1837986393978719, -0.6127884513453434, -1.213164580495734]	[0.0, -0.02621098568565028, -0.060482025146484375, -0.09371908087479497, -0.02441004702919436, 0.26698865388569004, 0.2700825741416528]
56	[0.0, -0.0015334079140112422, -0.0015941419099503307, -0.026189402530067518, -0.16715350903962722, -0.0618523045590047, 0.0053491090473380964]	[0.0, 0.005390267623098133, 0.005466059634560594, -0.010089874267578125, -0.326935115613435, -0.7221437755383944, -1.0195691961991153]
57	[0.0, -0.00911712646484375, -0.04670394094366781, -0.29921029743395344, -0.7046900297466081, -0.9160734477796053, -1.0024843717876237]	[0.0, 0.013657871045564818, -0.006797941107498318, -0.28473578001323485, -0.23204226242868486, -0.026543767828689724, 0.15752993131938808]
58	[0.0, -0.0006715874922900156, -0.0007845226087068724, 0.26237236826043375, 0.7095813751220703, 0.8478736877441406, 0.8636572486475895]	[0.0, 0.0011002390008227891, 0.0020805158113184063, -0.18604429144608314, 0.024920513755397167, 0.4129976975290406, 0.6874872508801912]
59	[0.0, 0.002472024214895008, 0.005126752351459984, 0.005951931602076854, -0.012953908819900661, 0.07275280199552903, 0.312957763671875]	[0.0, 0.003910566631116552, 0.007497385928505018, 0.007249430606239393, -0.16680767661646811, -0.46148400557668623, -0.5944588309840153]
60	[0.0, -0.00012196992572999221, -0.006804717214484057, -0.006740971615439406, 0.2726203516909953, 0.604746467188785, 0.5430372137772412]	[0.0, 6.575333444658327e-05, 0.0070160313656453255, 0.00700900429173501, -0.0050705357601765755, 0.33841183311060874, 0.8321470963327506]
61	[0.0, 0.006271663464997523, 0.02544704236482298, 0.03363082283421548, -0.14990279549046592, -0.12424870541221233, 0.2547389582583772]	[0.0, -0.01063497442948158, -0.03448235361199625, -0.04237978081954186, -0.13119546990645592, -0.5490217710796159, -0.8868694305419922]
62	[0.0, -0.0007624375192740729, -0.0005717026559928229, 0.16229529129831466, 0.5949316526714128, 0.9905639447663965, 1.355559700413754]	[0.0, 0.007321207146896214, 0.019461481194747776, -0.025679939671566565, 0.02887926603618407, 0.3183811589291228, 0.510364833631014]
63	[0.0, 0.00044170178865066134, -7.779974686528135e-05, 0.11739730834960938, 0.5288214432565788, 0.9817158548455485, 1.2922036020379313]	[0.0, 0.002556851035669716, 0.005837490684107216, -0.06087654515316654, -0.21568900660464685, -0.1664683693333675, -0.2585054698743319]
64	[0.0, 0.00014907435366939836, -0.0007534027099609375, 0.15423824912623374, 0.5221833680805403, 0.6916457728335734, 0.7452452810187085]	[0.0, 0.011579613936574695, 0.0238579197933797, -0.06285416452508219, -0.11364886635228189, 0.2219084689491675, 0.4999306327418278]
65	[0.0, 0.00025096692536941134, 0.0008628242894221927, -0.1534813328793181, -0.5546027735659953, -0.7044184835333578, -0.6882642444811369]	[0.0, -0.0056231649298421615, -0.0133293553402547, 0.05395387348375813, 0.11685672559236249, -0.21131364922774498, -0.4939019052605884]
66	[0.0, -0.0020237972861840703, -0.004017980475174987, -0.004003926327354357, -0.08949229591771157, -0.3786995536402653, -0.7480892382170028]	[0.0, -0.0037429207249690677, -0.007328234220805641, -0.007289585314299352, 0.08610022695441, 0.4056985754715763, 0.4501473276238688]
67	[0.0, -0.0012774216501334479, -3.011603104408067e-05, -0.001087188720703125, -0.12524303637052814, -0.5179515637849503, -0.8054356825979134]	[0.0, 0.008383801108911904, 0.020315270674855945, 0.02934305291426753, -0.023710351241262195, -0.10697766354209559, 0.1547206075567944]
68	[0.0, 0.0005802355314559193, 0.000578729729903138, 0.1431239278692953, 0.5016271691573291, 0.7611038810328434, 0.9094469170821338]	[0.0, 0.0056040914435140365, 0.005600075972707508, -0.12249946594238281, -0.08210533543636878, 0.28781238355134686, 0.6565028742740031]
69	[0.0, -0.002217543752569995, -0.00703309711657063, -0.007095838847913427, 0.12681308545564374, 0.5334226708663143, 0.8518841392115544]	[0.0, 0.0019123679713199948, 0.0030301746569190158, 0.0030798661081421486, 0.05093825490851156, 0.06719037106162684, 0.1638743751927434]
70	[0.0, -0.001906846698962017, -4.592694734295577e-05, 0.0022662313360912734, 0.09410130350213297, 0.19728911550421424, 0.495865470484683]	[0.0, -0.0032269327264087266, 0.0002906196995784427, 0.00445315712376626, -0.15401438662880373, -0.6541568354556437, -0.9593828100907178]
71	[0.0, 1.003867701854233e-06, -2.3088957133765575e-05, -3.1119898745934904e-05, 0.039833972328588096, 0.421966251574065, 0.7746837013646175]	[0.0, 5.019338507494808e-06, -2.9614097193153555e-05, -0.00012498152883377855, 0.010428679616827807, 0.017972745393452172, 0.0774212887412622]
72	[0.0, 0.002720983404861599, 0.002930289820620935, 0.004125896253083461, 0.09392989309210531, 0.2802271591989616, 0.5932682438900594]	[0.0, 0.010548139873304052, 0.016596442774722497, 0.02516445360685715, -0.05751760382401283, -0.4268937361867797, -0.5494278355648641]
73	[0.0, 0.00118255615234375, 0.0016192386024878047, 0.14062128568950438, 0.49485206604003906, 0.7990651381643188, 0.8943131095484684]	[0.0, -0.014708167628238122, -0.023517106708727198, 0.03780766537314939, 0.28413471422697345, 0.19244645771227376, -0.014749326203999047]
74	[0.0, -0.007629896465100039, -0.014048626548365029, 0.18582042894865403, 0.5457075018631787, 0.6996807299162215, 0.7539633700722144]	[0.0, -0.014317663092362487, -0.026083494487561865, -0.07808384142423996, -0.37087289910567467, -0.7962658530787419, -1.1016780451724406]
75	[0.0, 0.08501554790296062, 0.15449975666246907, 0.21081673471551188, 0.013826269852487805, 0.05983904788368655, 0.34119756598221596]	[0.0, 0.08568111218904217, 0.16549311186137938, 0.2549452530710319, 0.46491572731419595, 0.967885569522255, 1.2357769514385026]
76	[0.0, -0.037097428974353086, -0.029305909809314024, 0.34535608793559813, 0.3377834119294816, 0.5139381007144319, 0.3105620334022916]	[0.0, 0.10925042001824625, 0.20763347023411782, 0.4711178729408658, 1.0974038274664624, 1.745755296004445, 2.310459990250436]
77	[0.0, -0.02949564080489342, -0.05439959074321532, -0.0801884500603931, -0.0005380730879940288, 0.24996355960243566, 0.2942135459498356]	[0.0, 0.0826534472013778, 0.15347807030928795, 0.22926581533331625, 0.24200339066354903, 0.3737128408331625, 0.695643424987793]
78	[0.0, -4.7181781969385383e-05, -0.00019023292943032288, -0.012352090132863758, 0.028823551378752477, 0.34029910438939126, 0.3769854495399878]	[0.0, -0.010570224962736852, -0.02319486517655278, -0.031399977834601245, -0.10952196623149657, -0.3818070261101978, -0.8383414619847347]
79	[0.0, -0.03101348876953125, -0.04785236559416095, -0.0032650796990640885, 0.286081715633995, 0.2830314636230469, 0.10737720288728436]	[0.0, -0.03155708312988281, -0.053997541728771914, -0.1434205707750822, -0.42906309428967937, -0.8256319949501436, -0.9094529402883427]
80	[0.0, 0.0011930967632096667, 0.0019081015335888907, 0.0018729661640373152, -0.17494979657624832, -0.5981272145321492, -0.8264458806891186]	[0.0, 0.010322269640470338, 0.01768614116467937, 0.024130469874331872, -0.012418847335012195, 0.0322587866532178, 0.3310374209755347]
81	[0.0, -0.042883722405685276, -0.06379930596602623, 0.03851790177194658, 0.30839468303479567, 0.26175699735942626, 0.16502631338019125]	[0.0, -0.05744783501876061, -0.07996860303376874, -0.20863984760485188, -0.48746811716180094, -0.8021555448833269, -1.0343792563990544]
82	[0.0, 0.02390459964149816, 0.03440204419587811, 0.061702728271484375, 0.3437955755936466, 0.5129272059390413, 0.544200696443256]	[0.0, 0.07384049265008219, 0.1559633957712272, 0.23220915543405596, 0.2958593870464119, 0.520314668354235, 0.7173984929134969]
83	[0.0, -0.008170981156198742, -0.007709703947368141, 0.1641097821687394, 0.5811977386474609, 0.6688424160605981, 0.6583811107434725]	[0.0, 0.014956624884354675, 0.0382368188155322, 0.0536888524105672, 0.2846205861944906, 0.7073844106573812, 1.0353264055754012]
84	[0.0, 0.01362650017989342, 0.015291414762798716, 0.09808389764083092, 0.2683679681075253, 0.56803402147795, 0.8003586216976766]	[0.0, -0.011846140811318406, -0.014796507985968432, 0.10169581363075597, 0.3973117627595597, 0.3932476043701172, 0.2780236695942122]
85	[0.0, 0.0005712007221418958, -0.0012297379343140236, 0.1596967797530322, 0.5110253785785872, 0.6214443006013566, 0.6280813719096932]	[0.0, 0.006985413400750318, -0.0018154947381274766, 0.04001466851485347, -0.051186210230777185, -0.36898914136384686, -0.5687788913124487]
86	[0.0, 0.009675778840717797, 0.02195659436677655, 0.047618464419715956, -0.05973263790732908, -0.21910817999588783, -0.022305438393040333]	[0.0, -0.008843070582339685, -0.02105512117084629, -0.032928366410104104, -0.12782197249563065, -0.5359127646998356, -0.9010897184673103]
87	[0.0, -0.021669990138003747, -0.04098440471448406, -0.06134886490671221, 0.08044845179507654, 0.3533614309210531, 0.32468243649131345]	[0.0, 0.028234281037982534, 0.05706787109375, 0.08655849256013504, 0.17412888376336344, 0.49890066448010817, 0.9232666617945613]
88	[0.0, 0.0017587762129940288, 0.007172634727076854, 0.006127106515984693, 0.1283178831401628, 0.40452455219469563, 0.6576226886950041]	[0.0, -0.004982195402446266, -0.01989866557874187, -0.01810425206234534, 0.06246667159231123, 0.25762357209858155, 0.2437912790398853]
89	[0.0, -0.006575835378546557, -0.006232512624640307, 0.303741756238435, 0.632822639063785, 0.5004185124447469, 0.3012928209806738]	[0.0, 0.006368034764340003, 0.011996720966539698, 0.01570450632195719, 0.44825302927117594, 0.8834397165398844, 1.1531814775968847]
90	[0.0, 0.01780309175190098, 0.023935719540244094, -0.18417258011667403, -0.21946806656686935, 0.08702679684287595, 0.22470373856393877]	[0.0, 0.030834298384816883, 0.06487495020816247, 0.14092244599994874, 0.6515929573460628, 1.1021809828908822, 1.4744329452514648]
91	[0.0, -0.02770072535464596, -0.04894708332262532, -0.07247523257606936, -0.01284147563733562, -0.1550029453478361, -0.42659809714869423]	[0.0, 0.000362396240234375, 0.002638164319490599, 0.004547520687705919, -0.19322746678402503, -0.5822332281815372, -0.7070712039345182]
92	[0.0, -4.918951737264976e-05, -0.0030311785246195377, -0.006763307671797669, 0.07434443423622517, 0.21963797117534423, 0.3584668510838558]	[0.0, -3.613923725342971e-05, 5.220112047688019e-05, -0.002172871639854357, 0.05435943603515625, 0.14149264285438878, 0.012489118074115346]
93	[0.0, -0.001125335693359375, -0.003925122712788109, 0.18381168967799155, 0.6393804048237044, 1.0368623231586653, 1.2294156927811466]	[0.0, 0.0018968080219474714, 0.0058078765869140625, -0.015726089477539062, -0.10871084112870033, -0.025019896657842544, 0.17827736703973152]
94	[0.0, 0.010241458290502159, 0.024356842041015625, 0.11575096531918216, 0.4190249192087272, 0.7553733022589437, 0.9084827021548625]	[0.0, 0.013741443031712208, 0.028894825985557482, -0.15629517404656657, -0.4337476429186369, -0.33264762476870846, -0.14696522762900877]
95	[0.0, -8.783842387938279e-05, -0.00010942157946125519, -0.19493052833958657, -0.6676357670834188, -0.9369659423828125, -0.9748463881643188]	[0.0, -0.0076394332082641014, -0.007713719418173781, 0.09329293903551683, 0.20326363412957438, -0.09529665896767003, -0.3466064051577913]
96	[0.0, -0.006126604582133766, -0.004815553364000635, 0.24676222550241533, 0.6446120613499691, 0.8635586186459188, 1.0755139903018347]	[0.0, -0.00041861283151778395, -0.004183116712068724, 0.0844167408190275, -0.10146341825786465, -0.5382246720163453, -0.9017703407689153]
97	[0.0, -0.0008894267835115599, -0.0009145234760481458, 0.18945744163111655, 0.6123974448756169, 0.9576350764224406, 1.2399537939774365]	[0.0, -0.002073488737407203, -0.002243142378957508, -0.00881195068359375, 0.12815977397717937, 0.06939135099712246, -0.010816172549598768]
98	[0.0, 0.003745932328073742, 0.0018084676642162734, -0.13007565548545408, -0.5162585409064047, -0.8037953627736947, -0.9106149171528068]	[0.0, -0.005542855513723133, -0.009230563515110646, -0.05041273016678627, -0.028153971621864393, -0.21150087055407063, -0.38657188415527344]
99	[0.0, -0.0011785406815381094, -0.0019201479460067006, -0.0033970883018090703, 0.18796243165668702, 0.6223967200831364, 0.8902878510324577]	[0.0, 0.008001327514648438, 0.014173608077199695, 0.02235011050575686, -0.056548871492084984, -0.24327177750436846, -0.1648426055908203]
100	[0.0, 0.033761074668483104, 0.051174163818359375, 0.08901094135485188, 0.025770287764699695, -0.07588737889340003, -0.2571427194695719]	[0.0, -0.00958492881373374, -0.034064242714329396, -0.053983487580951284, -0.2663085335179378, -0.6504038760536597, -1.0083750674599097]
101	[0.0, 0.008691988493267466, 0.01690312435752528, 0.07964134216308594, 0.21741716485274498, 0.3986830460397828, 0.5695794758043791]	[0.0, 0.008447044774105628, 0.015525315937242823, -0.10321717513235029, -0.4955753527189559, -0.6776117023668791, -0.7955897481817953]
102	[0.0, -0.007869318911903456, -0.023955796894274073, 0.13040090862073406, 0.5688331001683284, 0.8402749111777856, 0.8973869524504012]	[0.0, 0.026532725283973768, 0.0528681905646069, 0.07096993295769938, 0.0695444408215975, 0.2791404724121094, 0.47722389823511957]
103	[0.0, 0.0012232127942537474, 0.0016774629291731458, 0.0019472523739461067, -0.13741242258172282, -0.5220096989681848, -0.8250153692145097]	[0.0, -0.00410983436986001, -0.008750714753803734, -0.009892614264237487, 0.026138205277292492, 0.23282101279810874, 0.21644793058696532]
104	[0.0, 0.01953325773540282, 0.027470337717156568, 0.05010253504702877, 0.379689869127775, 0.7070661845960107, 1.0559453462299544]	[0.0, -0.0457577956350228, -0.0841251172517481, -0.10783095108835372, -0.11082247683876467, -0.5464498620284237, -0.9302997589111328]
105	[0.0, -0.007385454679790016, -0.014004958303351245, -0.25042483681126626, -0.6201979988499691, -1.0892506649619653, -1.2566044456080379]	[0.0, 0.01415654232627439, 0.02404865465666095, -0.06239439311780437, 0.278840315969366, 0.6282731106406763, 1.0892596997712785]
106	[0.0, 0.01450588828638999, 0.02096276534231123, 0.028149956151058753, 0.11006556059184902, 0.330626337151779, 0.4880011709112875]	[0.0, 0.016365553203382177, 0.03734638816431968, 0.05756779720908689, -0.08352229469700845, -0.00536466899671062, 0.24129691876863202]
107	[0.0, 0.0027249988756681276, 0.002041364970960302, 0.12763374730160315, 0.4953339225367497, 1.00095648514597, 1.3938753228438525]	[0.0, 0.008180517899362805, 0.02493406596936687, -0.08078826101202718, -0.23793270713404624, -0.3247326298763875, -0.41836788779810785]
108	[0.0, -0.018417960719058435, -0.009419290642989075, 0.19084026938990561, 0.09656906127929688, 0.08204911884508626, 0.021705125507555323]	[0.0, -0.055037046733655615, -0.1210649389969678, -0.3431425596538338, -0.8119673477975944, -1.21439632616545, -1.5335072969135481]
109	[0.0, 0.007121688441226404, 0.007288330479672034, 0.0228432605141089, 0.16962151778371748, 0.5944487923070003, 1.11610914531507]	[0.0, -0.020461333425421557, -0.03815299586245846, -0.06464707223992594, 0.02796524449398685, 0.04721942700837811, 0.16757412960654872]
110	[0.0, 9.888096859622664e-05, 0.0011047564054793568, 0.11200704072651124, 0.3933223925138778, 0.714191637541119, 0.8950524581106087]	[0.0, 0.008854615060906568, 0.01669431987561687, -0.016231536865234375, -0.24969502499229002, -0.2776933971204256, -0.14510455884431472]
111	[0.0, -0.0006981899863793828, -0.0009085002698396849, 0.24058994493986408, 0.8074905997828434, 1.3408359728361425, 1.4344109986957747]	[0.0, 0.015933890091745617, 0.02346841912520592, -0.1307336907637744, -0.30520388954564126, -0.5115775058144019, -1.0163387499357528]
112	[0.0, -0.002093064157586255, -0.004176089638158409, 0.08722004137541095, 0.4051328960217928, 0.6662142904181225, 0.8479263907984684]	[0.0, 0.0056557906301391014, 0.010702735499331872, -0.013526615343596227, -0.2681210166529606, -0.38214382372404465, -0.4826425251207853]
113	[0.0, -0.0002384185791015625, -0.0003081873843546745, 8.181521767092192e-05, 0.09059655038934, 0.4140693263003703, 0.6976303301359481]	[0.0, 0.008997666208367505, 0.015620181435033409, 0.02974209032560715, 0.002345034950658409, -0.203359001561215, -0.17527981808311033]
114	[0.0, 0.00015158402292403395, 0.0001023945055509401, 0.0005727065236946771, 0.10024321706671468, 0.417307301571495, 0.6385105534603719]	[0.0, 0.007330743890059388, 0.01595597518117753, 0.03258353785464596, 0.00265824167351969, -0.1616026225842928, -0.08376673648231936]
115	[0.0, -0.0006695797568871953, -0.0013843335603409557, -0.0009647168611222057, 0.035330621819747776, 0.21174832394248622, 0.40339771069978436]	[0.0, -0.015267823871813135, -0.03202940288342937, -0.04591891640111001, -0.04366372760973469, 0.14573398389314374, 0.17908849214252687]
116	[0.0, 1.5058015518931711e-06, -0.0066405848452921745, 0.11021714461477217, 0.4870620526765519, 0.797862002724095, 0.925770307842054]	[0.0, -0.016307328876695948, -0.030433755171926258, -0.05974669205514971, 0.07074205498946373, -0.02268188878109534, -0.1742282666658097]
117	[0.0, -0.03430165742572999, -0.0628104962800684, -0.09040631745990968, 0.14792341935007158, 0.05276529412520503, 0.09273830213044842]	[0.0, -0.03370937548185715, -0.06026268005371094, -0.11330654746607749, -0.38083126670435874, -0.9423557080720606, -1.5595862739964539]
118	[0.0, 9.185389468502336e-05, 3.8648906507177117e-05, 0.00044019598709876817, 0.007720746492084096, 0.25166712309184813, 0.5687819029155525]	[0.0, -0.013786617078278773, -0.03651066830283689, -0.05317537408125972, -0.06464004516601474, 0.07363118623432374, 0.02108473526804122]
119	[0.0, -0.005103663394326219, -0.012932827598170604, -0.02266407012939453, -0.0037381523533879246, 0.36197310999820065, 0.6281142485769169]	[0.0, 0.03494915209318439, 0.05634107087787843, 0.08828665080823406, 0.10887045609323565, 0.07184129012258378, 0.272002973054585]
120	[0.0, 0.008321059377569995, 0.014255925228720656, 0.18190735264828284, 0.6007751665617285, 0.7616208728991056, 0.8145588322689656]	[0.0, 0.024980745817486216, 0.05653230767501061, -0.05175841482062005, 0.040528648778012766, 0.29786260504471684, 0.5104090038098787]
121	[0.0, 0.0023545716938215833, 0.0038111837286693984, -0.009877054314864075, -0.21420227853875407, -0.460907283582185, -0.5889797210693359]	[0.0, 0.01053257992393064, 0.024612326371042492, 0.034608339008531885, -0.01059682745682533, 0.17705315037777591, 0.4289501591732625]
122	[0.0, -0.03452351218775718, 0.05090562920821373, 0.29631966038754154, 0.3466666372198812, 0.42288328471936687, 0.28174952456825686]	[0.0, -0.07374211361533689, -0.19004671197188472, -0.50964405662135, -0.9367541262977999, -1.2497118899696749, -1.5125761534038338]
123	[0.0, -0.0006505062705590703, -0.0026236082378190417, 0.1709762372468644, 0.5378090707879322, 0.8543014526367188, 1.0200580797697372]	[0.0, 0.04443921540912843, 0.08589844954641279, 0.04923042498136887, 0.10264898601331218, 0.32702044436806155, 0.5362003727963103]
124	[0.0, 0.010706750970137513, 0.025555460076582825, 0.037163684242650596, 0.20581948129754313, 0.6070638957776522, 0.8716560664929842]	[0.0, -0.008386812712016578, -0.005005284359580919, -0.024261976543225927, 0.13815026534231123, 0.1225551805998153, -0.17427795811703373]
125	[0.0, -0.0002835926256681276, -0.00045876753957596605, 0.21773689671566654, 0.5187250438489412, 0.8393704263787525, 1.0143440648129118]	[0.0, -0.005133779425369411, -0.010102422613845974, 0.05524283961245935, 0.3765788831208887, 0.461578369140625, 0.37695583544279465]
126	[0.0, 0.00013301247044594788, 6.525140060276158e-06, 4.0656641909997404e-05, 0.15365851552862875, 0.4991064573589128, 0.5735590583399723]	[0.0, 0.0008753726356909297, 0.008413415206105945, 0.009112107126336255, -0.05412101745605469, 0.13283077039216717, 0.5467871615761206]
127	[0.0, 0.010433197021484375, 0.015995126021535633, 0.11033108359888999, 0.3955650329589844, 0.6580533479389388, 0.8075287467554997]	[0.0, -0.024923525358500953, -0.04310256556460734, -0.018474679244191883, 0.1362951178299756, 0.09407695971037233, -0.01686196578176391]
128	[0.0, 0.013985382883172193, 0.031833648681640625, 0.059676923249897484, 0.219695944535105, 0.579914293791119, 0.8527715582596631]	[0.0, -0.02427753649259934, -0.07021552638003747, -0.11645819011487468, -0.03370536001105062, 0.1428594087299544, 0.07244762621427814]
129	[0.0, 0.0034994828073600104, 0.05140204178659591, 0.41922418694747154, 0.6875786028410262, 0.7740693343313119, 0.8301343415912834]	[0.0, 0.01248610647101156, -0.007125954878957508, -0.06347907216925375, 0.3551518289666431, 0.7058314273231909, 0.9845964532149472]
130	[0.0, -0.010383003636410315, -0.023304788689864075, 0.12152019299958905, 0.44090672543174314, 0.5934122989052222, 0.6783475373920638]	[0.0, 0.017351853220086255, 0.04372446160567467, 0.04959708765933435, 0.1501279128225228, 0.2821420368395353, 0.42690979807000407]
131	[0.0, 7.529007761242212e-06, 1.5559949372523363e-05, 0.1295963086579972, 0.20600118135151124, 0.2947019275866056, 0.3689595272666528]	[0.0, 4.0656641909997404e-05, 2.86102294921875e-05, -0.14975949337607908, -0.4483739953292041, -0.6457961233038647, -0.7639302705463606]
132	[0.0, -0.00392913818359375, -0.00823573062294436, 0.0886314793636922, 0.3978167082134041, 0.643636803877981, 0.8204003384238794]	[0.0, 0.007189198544150344, 0.014430598208778456, 0.026005192806845656, -0.06834983825683594, -0.1337126681679175, -0.14069858350251874]
133	[0.0, -0.006874486019737169, -0.018549969321803417, -0.017171658967670922, 0.2513378544857625, 0.5417617998625097, 0.7321222204911075]	[0.0, 0.012746610139545034, 0.021354775679738758, 0.03797832288240066, 0.05170621370014317, 0.07298369156686846, 0.17036036441200597]
134	[0.0, -0.007464258294357151, -0.008451562178762195, 0.09303745470548908, 0.36370427984940346, 0.591258500751696, 0.7415595807527238]	[0.0, 0.03375203985916997, 0.05629489296361001, 0.0370924096358447, -0.1343501241583569, -0.1835953561883219, -0.1470385099712166]
135	[0.0, -0.005640732614617505, -0.014516428897255018, 0.08806329024465498, 0.39933154457493814, 0.6317369561446338, 0.8370715693423625]	[0.0, -0.010190261037726245, -0.023802707069798146, -0.04815603557385906, 0.04092517652009686, 0.03455965142501061, -0.08347260324578532]
136	[0.0, 0.02093666478207279, 0.03546664589329751, 0.05117315995065841, 0.22853048224198247, 0.49363989579050216, 0.6686667392128394]	[0.0, 0.03581850152266686, 0.06886582625539628, 0.08492821141293128, 0.059500744468286904, 0.07201847277189533, 0.14039240385356688]
137	[0.0, -0.005173432199578443, -0.014024282756603945, -0.01928831401624098, 0.041364368639494664, 0.31255671852513434, 0.5041975724069703]	[0.0, 0.002568395514237487, 0.01172115928248374, 0.022762198197214367, 0.055581143027858104, 0.17615468878495122, 0.33890372828433435]
138	[0.0, -0.014047622680664062, -0.039968992534436865, -0.060584419652035315, 0.12558184171977782, 0.3131068380255444, 0.4423814070852172]	[0.0, -0.015371724178916857, -0.02035040604440841, -0.06443676195646653, -0.4008232919793384, -0.5736697347540609, -0.6998147462543693]
139	[0.0, -0.018554486726459984, -0.0350595775403475, -0.03857311449552814, 0.05376765602513345, 0.072703110544305, 0.046211041902241234]	[0.0, 0.008438009964792492, 0.014549054597553734, 0.09010264748021246, 0.3704683404219784, 0.5998736933658, 0.7869861000462581]
140	[0.0, 0.004252383583470909, -0.006856165434184547, 0.11415381180612716, 0.08568462572599778, -0.05886604911402671, -0.15708873146458657]	[0.0, -0.04069278114720376, -0.07851148906507, -0.25721449601022783, -0.4937493173699625, -0.6625933396188834, -0.8383093382182869]
141	[0.0, 0.011132390875564724, 0.02508916352924473, 0.02826740867213129, 0.1340293884277335, 0.3424237903795744, 0.7527742887798103]	[0.0, 0.01586713288959718, 0.025068082307513784, 0.03415208113820878, -0.11350430940326905, -0.4923760263543384, -0.7563937337774984]
142	[0.0, 0.011267913015265307, 0.020048743800113122, 0.022259260478772802, -0.2597246671977791, -0.44826306794819093, -0.3888772663317228]	[0.0, -0.010992853265059388, -0.03553641469855062, -0.07182221663625654, -0.20366618507786782, -0.5926875064247534, -0.9619366495232828]
143	[0.0, 0.017094863088507495, 0.03232203031841063, 0.17345980594032717, 0.5508774205258016, 0.7992011622378703, 0.9543684909218237]	[0.0, 0.03131063360916997, 0.06115009910181968, -0.09443283081054688, -0.10664136786209877, 0.15923650641190434, 0.4286919142070573]
144	[0.0, 0.0006796184339021849, 0.002014260543020008, 0.002510673121402185, 0.23515600907175127, 0.7100250846461247, 0.9690801720870166]	[0.0, 0.005675867984169081, 0.013137616609271596, 0.02007584822805253, -0.09368093390213872, -0.2129584864566203, -0.12793089214124187]
145	[0.0, -0.018012900101511242, -0.031403491371556846, -0.03997401187294436, 0.22668888694361655, 0.5343166150544816, 0.4262266660991463]	[0.0, -0.015768251921000953, -0.04547671267860842, -0.05377719276829751, -0.0961895992881372, -0.5054639515123869, -0.9533043911582544]
146	[0.0, 0.005328027825607151, 0.010306709691097815, 0.009846938283819995, -0.26697560360557127, -0.2622132552297485, -0.4695827082583772]	[0.0, 0.021868755942897167, 0.04296905116031091, 0.06150295859888999, 0.0679287157560653, 0.5245806041516756, 1.1521856408370175]
147	[0.0, 0.021188133641293128, 0.022240688926295604, -0.020196814286081555, -0.43770237972861814, -0.4952711808054069, -0.49251355622944093]	[0.0, -0.04306592439350343, -0.09339382773951499, -0.14989652131733155, -0.40583560341282876, -0.8260596425909741, -1.1956526103772616]
148	[0.0, -0.0014320172761612682, -0.0017351853220084479, -0.0010766481098372083, 0.22983902379086185, 0.5597064369603206, 0.5753602479633537]	[0.0, -0.01257645456414469, -0.025749708476819677, -0.03924570585552001, 0.07786499826531657, -0.18656178524619627, -0.6780157591167253]
149	[0.0, 0.00023440310829503375, 0.0003292686060856198, 0.00765348735608562, -0.27031747918379967, -0.6797479328356291, -0.6963800129137541]	[0.0, -0.01652567010176842, -0.027695706016139354, -0.0499946192691203, -0.004049100373920922, -0.3799403341192953, -0.8897018432617188]
150	[0.0, 0.00957489013671875, 0.02265729402240968, 0.03609707480982749, 0.26440419648823, 0.7479291213186166, 0.9645190991853418]	[0.0, -0.02066562050267251, -0.03469918903551594, -0.04976423163163002, 0.12221637525056561, 0.12049424020867594, -0.14635638186806155]
151	[0.0, -0.0010756442421362422, 0.000864330090974974, 0.005258259020354039, -0.20804555792557533, -0.47517927069413, -0.5318255173532584]	[0.0, -0.006754523829409997, -0.014753843608655615, -0.03335852372018877, 0.01510820890727782, -0.3155141127736947, -0.8312912991172388]
152	[0.0, -0.0038192146702815677, -0.003364462601511242, 0.26943206787109375, 0.2183141206440169, 0.27580010263543375, 0.3502148076107625]	[0.0, 0.007027575844212208, 0.01298804032175127, 0.01776042737458905, 0.47676839326557374, 1.051584544934724, 1.5095632954647664]
153	[0.0, -0.005552894190738122, -0.029436914544356263, 0.08112957603053061, -0.22249071221602623, -0.365102165623715, -0.2726354097065169]	[0.0, -0.028228759765625, -0.06313374167994468, -0.33219387656764, -0.778909482453999, -1.1971880260266756, -1.4874854840730372]
154	[0.0, 0.001227228265059388, 0.0014671526457137318, -0.19190436915347409, -0.5063428376850325, -0.5367083298532584, -0.48782097665887125]	[0.0, 0.010324779309724086, 0.019209008467824695, -0.14858747783460124, 0.019287310148540016, 0.4937759198640519, 0.8560306147525178]
155	[0.0, -0.00017467298005691134, -0.00036540784333816134, -0.0002474533884146979, 0.17333432247764247, 0.520700153551604, 0.8471619455437915]	[0.0, 0.018849121896844068, 0.03826542904502439, 0.05170370403089031, -0.0113457127621297, -0.24199686552348876, -0.25011614749306155]
156	[0.0, -0.003946203934519055, -0.00990215100740155, -0.28568769756116374, -0.5754345341732625, -1.1162793008904712, -1.3886587243331103]	[0.0, -0.0054530093544400415, -0.015039443969725674, 0.09197737041272624, -0.23673358716462722, -0.5814030295924129, -1.0653069144801082]
157	[0.0, 0.0005425904926497083, 0.00035135369551753115, 0.0002333992405940677, 0.1888546190763769, 0.628285658986945, 0.8363171627646997]	[0.0, 0.007813102320620935, 0.011518378006783792, 0.01572910108064285, -0.15516230934544684, -0.2857820611251034, -0.13063430786132812]
158	[0.0, 0.001348696256938453, 0.0028384359259359115, -0.17175272891395998, -0.18050896494012125, 0.12369808397795001, 0.31495746813322345]	[0.0, 0.008091675607781568, 0.02418718839946532, 0.011920427021227198, 0.46369351838764405, 0.8702177750436881, 1.2172588549162207]
159	[0.0, -0.00010515514173015106, -0.0005435943603515625, -0.000656027542916604, 0.18291398098594325, 0.5602623287000155, 0.8081619363082089]	[0.0, -0.0012011277048209479, -0.0022491655851659687, -0.003496471204255336, 0.10736867001182215, 0.3075629786441203, 0.2628803253173828]
160	[0.0, 0.00222657856188313, -0.004963623849969068, -0.005776254754318089, 0.3130546369050675, 0.6379217850534538, 1.056397086695621]	[0.0, -0.011816024780273438, -0.013573295191714685, -0.02613669947573971, -0.06902242961682781, -0.4075788196764494, -0.6732408623946338]
161	[0.0, -0.0035893289666431016, -0.0031496349133943724, -0.0021186627839746563, 0.25641240571674473, 0.6963152634470084, 1.1619281768798828]	[0.0, -0.025373258088764672, -0.05185177451685874, -0.07540251079358562, 0.09360112641987062, 0.16694872002852534, 0.2191955164859163]
162	[0.0, -0.0010922080592106198, -0.002943340100740599, -0.004000914724249682, 0.21493911743164062, 0.6377355675948291, 0.9480687191611841]	[0.0, 0.023963325902035315, 0.04701664573267905, 0.07048556679173501, 0.07907415691174968, 0.11321118003443686, -0.012147301121761878]
163	[0.0, -0.0003056777151009271, -0.002123180188630336, -0.003287164788496888, 0.1316783302708675, 0.482554184763055, 0.7618828823691919]	[0.0, -0.00825179250616781, -0.01711795204564126, -0.02553036338404624, 0.0008271869860196901, 0.21414806968287436, 0.20194605777138186]
164	[0.0, -0.009066431145918763, -0.02146269145764812, -0.029547590958444836, -0.03753411142449625, -0.21456291801051108, -0.49608933298211344]	[0.0, 0.02794366133840498, 0.06026970712762125, 0.08650679337350908, 0.10655804684287595, -0.01034586053145592, -0.026360561973170604]
165	[0.0, 0.0023866954602684842, 0.0010013580322265625, -0.00024393985145998442, 0.22654282419305094, 0.5964580335115128, 0.7836499967073136]	[0.0, 0.0282322733025806, 0.05723300733064374, 0.08221676475123374, 0.010455282110917175, -0.05722497638903157, 0.039081573486328125]
166	[0.0, 0.001080663580643737, 0.001334140175267784, 0.0020699752004524896, 0.1220652931614925, 0.49955167268451905, 0.7286051699989722]	[0.0, -0.0070401241904818335, -0.012602053190533091, -0.02010345458984375, 0.01791903847142251, 0.11349075718929846, 0.019352059615285633]
167	[0.0, 0.001684991936934388, -0.0018712093955599585, 0.2472480974699316, 0.262135957416735, 0.22306040713661535, 0.18971694143194817]	[0.0, 0.0026477010626537734, -0.021329177053351245, -0.27885537398488935, -0.6955307408383025, -1.0311427869294825, -1.2982448778654403]
168	[0.0, -0.007433891296386719, -0.009642149272718115, -0.01766204833984375, 0.05148260216963907, 0.3469956548590405, 0.5742228658575756]	[0.0, 0.016043311671206872, 0.03018278824655596, 0.048421558580900026, 0.053193945633737805, 0.055723692241468115, 0.12020763597990314]
169	[0.0, 0.00022787796823653395, -0.006749504490902503, -0.00719773141961344, 0.20585562053479656, 0.4886732603374284, 0.6695561659963509]	[0.0, -0.02928633438913497, -0.048847198486328125, -0.07741375973350184, -0.010739878604287156, -0.05743327893708905, -0.18838932639674155]
170	[0.0, -0.0017452239990234375, -0.006420486851742346, -0.23817137668007282, -0.6857387643111381, -1.0046532279566716, -1.1255286869249845]	[0.0, 0.03544330596923828, 0.07873635543020185, 0.0338559401662728, 0.13422689939800048, 0.315922435961272, 0.48141579878957685]
171	[0.0, 0.0016342966180102891, -0.0025714071173412734, -0.20233706424110753, -0.4975434353477075, -0.7194177727950244, -0.8480255227339892]	[0.0, -0.031745810257760354, -0.06272667332699378, -0.039442965858860646, -0.06016781455592035, -0.1339400442023022, -0.23416067424573317]
172	[0.0, 0.0002078006142065547, 0.00044772499486089856, 0.13199404666298342, 0.45529967860171716, 0.6589894545705697, 0.8056213981226872]	[0.0, -0.0012658771715674533, -0.0026030289499390236, 0.12084007263183594, 0.1921337529232625, 0.1210920434249072, 0.03296049017655189]
173	[0.0, -0.004103309229800622, -0.00909303364000813, -0.009834891871402185, 0.20071381016781498, 0.5875120664897722, 0.8204118829024463]	[0.0, -0.005272313168173781, -0.01087590267783689, -0.012344561125102516, -0.043378629182513784, -0.03351311934621659, -0.16056562724866286]
174	[0.0, 0.006141160663805323, 0.008429477089330284, 0.009057898270456555, 0.07893060383043782, 0.30229468094675216, 0.5473332656057259]	[0.0, 0.008013875860917175, 0.010649028577303099, 0.024483329371402185, -0.07216001811780348, -0.28696461727744627, -0.2539092616031038]
175	[0.0, 0.0007865303441096927, 0.000883403577303099, 0.15602362783331625, 0.4875424033717106, 0.6943953664679281, 0.7824857611405225]	[0.0, -0.00813132838198971, -0.011467682687859693, 0.14648738660310467, 0.29991752222964596, 0.21005630493164062, 0.08669953597219404]
176	[0.0, 0.014825620149310659, 0.031068701493111917, 0.019170861495168445, 0.24444404401277176, 0.4976734362150488, 0.6431301016556583]	[0.0, -0.0038106817948193594, -0.007145028365285633, 0.19702961570338218, 0.2866122597142269, 0.1859875729209497, 0.10437413265830564]
177	[0.0, -8.33210192228151e-05, -0.00022285862972815096, -0.00044019598709876817, 0.11098409953870281, 0.3507875141344572, 0.5702480516935653]	[0.0, 0.0036982486122525415, 0.007663526033099721, 0.015241723311574695, -0.03698800739489183, -0.3346699162533415, -0.4992284272846428]
178	[0.0, -0.000845758538496888, -0.0006690778230362682, -4.76837158203125e-05, 0.2419808036402653, 0.5765061629445931, 0.7816726283023234]	[0.0, -0.014858747783460302, -0.021986208463969703, -0.030107498168945312, 0.04594150342439374, 0.06170172440378341, -0.06397849635073971]
179	[0.0, -0.0004858719675162604, -0.003014614707544716, -0.14446609898617346, -0.3969865096242806, -0.5930017170153166, -0.7317643416555306]	[0.0, 0.00884005897923501, 0.016446866487202172, -0.12997175517835124, -0.35705114665784343, -0.47438772101151283, -0.6015471408241675]
180	[0.0, 0.000947149176346862, 0.0008552952816609505, 0.2214913619192025, 0.5626773834228516, 0.6930637359619141, 0.7124745218377369]	[0.0, 0.013625998246042492, 0.020653072156403773, -0.10399567453484782, -0.1052535207648031, 0.08285221300627033, 0.21681283649645344]
181	[0.0, 0.0022075050755558934, 0.012292360004626524, 0.23933912578382, 0.6675624847412109, 1.082386719553094, 1.4704910077546778]	[0.0, 0.019173371164422193, 0.04058687310469722, -0.1526134892513884, -0.2528552005165503, -0.44011718348452966, -0.44202403018349123]
182	[0.0, 0.0002725500809521719, 0.00105606882195719, 0.006593403063322789, 0.17103546544125248, 0.6482470662970297, 1.1207726127222966]	[0.0, 0.0016744513260684712, 0.009800258435700648, 0.02815447355571532, -0.1405098563746403, -0.30973735608552655, 0.018962558947110963]
183	[0.0, -0.013166728772615599, 0.07065973783794188, 0.46135049117238847, 0.586833451923571, 0.47091233102898844, 0.31200208162006504]	[0.0, 0.007456729286595909, 0.023232008281507177, -0.04283352902061033, 0.4156544334010075, 0.7299172250848072, 0.9211234042519019]
184	[0.0, 0.0047026182475837786, 0.003509521484375, -0.009747053447522802, 0.2212253369783097, 0.31322680021587157, 0.6596590343274569]	[0.0, 0.0373483958997225, 0.10241458290501626, 0.18185213992470128, 0.35044419138055094, 0.7627477143940169, 1.1019526029887947]
185	[0.0, 0.0019685845626034038, 0.0023821780556128047, 0.00012247185958091933, 0.18166291086297282, 0.4639234040912834, 0.7307278482537525]	[0.0, 0.01528288188733562, 0.02446827135588059, 0.03674808301423749, -0.1066775070993522, -0.31517079001978754, -0.36675754346345535]
186	[0.0, -0.00013502020584876817, -0.00014857241981847125, -8.733649002845567e-05, -0.1270344382838191, -0.3238015425832641, -0.604645076550935]	[0.0, 0.00034482855545903135, -0.0061326277883422264, -0.011692047119140625, -0.22257553903680094, -0.5867611734490641, -0.7525785345780216]
187	[0.0, 0.006995954011616234, 0.0073844508120890495, -0.22486586319772783, -0.4671252401251538, -0.5659023084138566, -0.6051309485184513]	[0.0, -0.01392364501953125, -0.02167952688116781, -0.06517962405556155, -0.23317186455977623, -0.4529827519467, -0.6110171267860816]
188	[0.0, -0.001151436253597815, 0.007175646330180641, 0.13831791124845783, 0.5380128559313322, 0.9756841157612044, 1.1855381413509969]	[0.0, 0.010699723896227198, 0.03649711608886719, -0.02709438926295249, 0.07967446979723469, 0.24589588767603843, 0.6185210378546468]
189	[0.0, -0.004717676263106263, -0.022477601703844385, -0.05394433674059407, 0.19683837890625, 0.2520480908845597, 0.4975775668495581]	[0.0, 0.008479168540553417, 0.011410964162726245, 0.023688266151830284, 0.1845264434814453, 0.6186676025390625, 0.9819688295063225]
190	[0.0, -0.007584722418534362, -0.016785169902600927, 0.020060288278680005, 0.43702577289782063, 0.9800479286595394, 1.508922074970446]	[0.0, -0.03713156047620281, -0.06040422539961998, -0.10176056309750159, -0.04758583871941813, -0.31733763845343343, -0.4128837585449219]
191	[0.0, 0.012497650949578443, 0.014021020186574695, -0.10536344427811528, -0.4456585331967, -0.6167080527857731, -0.6913049597489209]	[0.0, 0.03393524571468909, 0.05755826046592283, 0.10693951656943845, 0.42199937920821284, 0.992158086676346, 1.5195786325555094]
192	[0.0, -3.0116031046745206e-06, -0.004413504349558117, 0.0012969970703125, 0.25936327482524657, 0.7629740865607006, 1.1086765088533097]	[0.0, 5.019338507494808e-06, -0.014502374749434388, -0.015641764590614393, 0.08085401434647466, 0.016168795133892466, -0.02942185652883378]
193	[0.0, 0.0009860490497790586, 0.0006166257356339244, -0.0006592901129471862, -0.1092607096621867, -0.40576181913677045, -0.5946475581118933]	[0.0, 0.00595293546977782, 0.017265520597758766, 0.021442112169767213, -0.0012407804790299792, -0.03520764802631593, 0.04020891691509032]
194	[0.0, -0.0010706249036287474, -0.001162478798314659, -0.001028964394017784, 0.14005661010742188, 0.278452823036595, 0.43834887052837157]	[0.0, -0.01549770957545249, -0.019019779406096227, -0.021921960931075013, 0.04970550537109375, 0.45454125655324784, 0.7249566128379419]
195	[0.0, 0.0029583981162630835, 0.0067005659404557605, 0.09164207860043216, 0.21534091547915857, 0.5144824479755608, 0.7248830795288086]	[0.0, -0.005638724879214685, -0.015281878019633766, 0.10396304883454999, 0.5797672271728516, 0.9892433568050985, 1.3137762170088916]
196	[0.0, -7.779974686439317e-05, -7.227847450597125e-05, 4.166050961185164e-05, -0.10291752062345783, -0.15774325320595128, -0.26194672835500565]	[0.0, 0.00011243318256592971, 9.737516704344529e-05, 5.3204988177846246e-05, -0.1538341923763875, -0.64353440937243, -1.1036918037816097]
197	[0.0, -0.0005666833174853281, -0.0006208921733659167, 5.019338509271165e-07, 0.07963983636153404, 0.29487860830206625, 0.48219229045667156]	[0.0, 0.014279516119705349, 0.020617936786852198, 0.03280790228592689, -0.00047382555509933866, -0.260741083245529, -0.46158991361919277]
198	[0.0, 0.0014370366146696512, -0.004279989945261242, -0.006798192074423781, 0.1151004590486231, 0.39752759431537843, 0.7284977561549137]	[0.0, 0.015607131154913745, 0.024725763421309388, 0.041656494140625, 0.022116209331311865, -0.255258961727745, -0.2759075164794922]
199	[0.0, 0.0008650829917504765, -4.5425013492028654e-05, 0.11597332201505939, 0.47532232184159096, 0.731180843554045, 0.7590916282252258]	[0.0, 0.017139535201223133, 0.024031086971885607, 0.0060357545551505964, -0.14329056990774003, 0.06506568507144372, 0.26013976649234216]
200	[0.0, 0.03236118115876874, 0.06658052143297688, 0.04529501262464031, -0.30932827999717283, -0.46432595503957685, -0.41609111585115155]	[0.0, 0.0719246111418066, 0.14299593473735595, 0.23820375141344563, 0.3755559419330794, 0.7726152319657169, 1.052022231252569]
201	[0.0, 0.009523692883943724, 0.008978592722040268, 0.00845256604646405, 0.110972053126285, 0.4692353700336662, 0.7131054526881173]	[0.0, -0.022379222669099974, -0.045078679134971544, -0.07156522650467778, -0.023924676995529026, 0.06933714214124098, -0.16833556325812093]
202	[0.0, 0.01734633194772872, 0.03480158354106777, 0.05444125125282717, 0.36187975030196373, 0.6871243527061068, 0.9446736385947778]	[0.0, -0.0381690577456828, -0.06955648723401531, -0.09678639863666749, -0.026818827578895643, -0.401641946089895, -0.883753927130448]
203	[0.0, -0.010674125269839685, 0.01352812114514812, 0.39022596258866127, 0.4223698063900594, 0.3208893223812703, 0.23891549361379472]	[0.0, -0.04777807938425127, -0.12072111430921062, -0.3699257499293278, -0.8301885504471631, -1.1432180906596932, -1.3802784367611531]
204	[0.0, -0.0011047564054784687, -0.000997342561420922, -0.0018345682244547135, 0.12269973754882812, 0.46533434014571373, 0.5669638985081722]	[0.0, 0.008056038304379065, 0.01909958688836344, 0.028287987960012195, -0.0020137586091690807, 0.02091658742804281, 0.2589792954294303]
205	[0.0, -0.013084913554944677, -0.021622306422183435, -0.03334095603541343, 0.1627856806704875, 0.6509459646124593, 0.8640515176873462]	[0.0, 0.027936634264494664, 0.04679905740838297, 0.07726870085063808, 0.061511993408203125, 0.01730667917351969, 0.39918723859285077]
206	[0.0, -4.3668245013783746e-05, 0.0004191147653678229, 0.09117728785464685, 0.37108973452919436, 0.6048267766049031, 0.6781417445132609]	[0.0, -0.0033027247378702995, -0.00484265779194093, 0.034447720176295604, 0.17356169851202718, 0.057954286274156885, -0.04127100894325686]
207	[0.0, -0.00043216504548659884, -0.0007242905466178229, -0.0010455282110912734, 0.0872888063129631, 0.40225480732164876, 0.5662647046540918]	[0.0, -0.004018984342876841, -0.0066466080515015236, -0.009772652073911203, 0.007078773096987234, 0.039511228862560976, -0.0682780617161809]
208	[0.0, 0.004090258949680958, 0.006144172266909997, -0.17469807675010252, -0.5440711975097656, -0.8130470075105363, -0.9134433144017269]	[0.0, 0.00649502402857749, 0.016092501188579966, 0.01834267064144779, 0.14736225730494468, 0.4203665883917562, 0.6366649426912012]
209	[0.0, 0.00396929289165282, 0.004031030755294651, 0.14908439234683435, 0.6563357303017066, 1.1503420378032487, 1.7080151407342212]	[0.0, 0.013023175691303734, 0.027954201949270008, -0.1493800313849194, -0.2804836473966894, -0.39821373788934, -0.7402746300948291]
210	[0.0, -0.002683338366057164, -0.004890341507761242, 0.2590530797054891, 0.25569664804559, 0.10478571841591222, -0.036361092015316565]	[0.0, -0.003718325966283409, -0.009649678280479357, -0.2207746003803459, -0.60937479922646, -0.8681588423879525, -1.008421245374178]
211	[0.0, 0.00011168028178953904, -0.006529406497352674, -0.0069397374203328255, 0.11978751734683435, 0.42417099601344077, 0.6145419572529045]	[0.0, 2.86102294921875e-05, -0.015277360614977198, -0.01587917930201499, -0.0298530177066203, 0.015000293129368458, -0.14014746013440593]
212	[0.0, -0.009612535175524073, -0.018992173044305005, 0.1286920748258895, 0.3350410963359636, 0.1856259295814917, 0.007468273765162792]	[0.0, 0.017857300607781568, 0.0358360692074422, 0.10366891559801594, 0.4585607428299756, 0.7705643302515934, 0.9737145273309]
213	[0.0, -0.0007242905466178229, -0.0022722545423006224, -0.006752516094007177, 0.19775591398540282, 0.6067250904284025, 0.9160915173982316]	[0.0, 0.005108180798981898, 0.006908617521586891, 0.013103485107421875, 0.02179647746838942, -0.1386466779206934, 0.056619142231188135]
214	[0.0, 0.003834272685804052, 0.014812569869191883, 0.01751096625077153, 0.20663211220189126, 0.64436812149851, 0.8275975679096428]	[0.0, -0.006784639860454078, -0.0212860107421875, -0.02498978062679935, 0.15274800752338624, 0.20875278272126874, -0.017106407567074378]
215	[0.0, 0.0006592901129471862, 0.0006751010292456172, 0.0005282853779040586, 0.22896465502287233, 0.7482393164383736, 0.8734020433927836]	[0.0, -0.024881362915039062, -0.05243050424676188, -0.08188599034359534, -0.02038252981085531, -0.12591111032586344, -0.5319545143528988]
216	[0.0, -0.008558474088970591, -0.014881836740594068, -0.015766244185598133, 0.2592192198100838, 0.3251371885600838, 0.11072259200246659]	[0.0, 0.012385217767013401, 0.03866446645636312, 0.046903208682412156, 0.1124015607331934, 0.6318438680548422, 1.0705691889712687]
217	[0.0, -0.0004000412790396979, -0.0004391921193978021, -0.0005536330373665521, 0.11240658007170001, 0.4743249792801709, 0.4892765848260172]	[0.0, -0.005864093178196583, -0.0058585719058390495, -0.005913784629420604, -0.009451916343287792, -0.1221280348928353, -0.46861497979415123]
218	[0.0, -0.006073399593955919, -0.011284978766190612, -0.01359036094263999, 0.15918530915912754, 0.6932946255332544, 1.1302822514584188]	[0.0, -0.024186184531764354, -0.04067220185932374, -0.056358136628803734, -0.048550053646690294, 0.03152345356188313, -0.34352051584344157]
219	[0.0, -0.00027355394865402616, 0.0012503172221931536, -6.575333444747145e-05, 0.11438771298057127, 0.3660975004497322, 0.3218972055535563]	[0.0, 0.0019098583020662474, 9.386163008873183e-05, 0.003756974872789698, 0.024065720407586255, 0.2582871286492594, 0.553182802702251]
220	[0.0, -0.00345932809930094, -0.0036831905967318335, 0.13585040443821939, 0.4428391707570922, 0.7161976161756005, 0.9358571705065271]	[0.0, 0.006250080309415651, 0.006341432270250635, -0.041645451595909044, -0.269398940236945, -0.3188815869783106, -0.33168993498149746]
221	[0.0, 0.0034101385819287344, 0.003412648251182482, 0.08548385218570154, 0.3550454189902865, 0.6164355027048218, 0.8005297811407797]	[0.0, -0.013315803126284997, -0.013362482974404344, -0.0027601342452205913, 0.24534627010947752, 0.31760416532817626, 0.31578616092079503]
222	[0.0, 6.023206208904952e-05, -0.00021332188656408846, -0.00020177740799720567, 0.1557887227911703, 0.5058745334022925, 0.7736958955463615]	[0.0, -0.006769581844932482, -0.009990993298982787, -0.013258582667300622, 0.010025626734683435, 0.17660090797825845, 0.13715744018554688]
223	[0.0, -0.006764562506424987, -0.01423885947779624, -0.015609640824167492, 0.2538676010934928, 0.7382156974390934, 1.0868950894004419]	[0.0, -0.011132390875565612, -0.024137496948242188, -0.02718825089304122, 0.004836634585731581, -0.043281755949322154, -0.2223868119089234]
224	[0.0, 0.0005501195004109505, 0.00023691277754966933, -0.0005641736482315807, 0.17275207921078284, 0.5506088859156559, 0.8416236074347241]	[0.0, -0.00844051963404624, -0.017218840749640307, -0.026855970683850927, 0.05549179880242594, 0.2487523932206006, 0.09548137062474282]
225	[0.0, 0.00399539345189126, 0.004773390920538745, 0.10170886391087564, 0.39393826534873533, 0.6192388032612044, 0.7212287501284953]	[0.0, 0.011219727365594956, 0.013163717169510925, -0.05284710934287595, -0.23860379269248533, -0.17126535114489094, -0.0757393084074316]
226	[0.0, -0.0006223979749178099, -0.0063103123715047005, -0.009253150538394372, 0.10274535731265466, 0.46381699411492594, 0.7046850104081006]	[0.0, -0.03998204281455564, -0.07575537029065593, -0.11265302959241374, -0.141184455470035, -0.08773904097707597, -0.22319090993780843]
227	[0.0, -0.0019635652240950208, -0.0019093563682153203, 0.23888035824424403, 0.6528784099378084, 0.7987132825349512, 0.8198356628417969]	[0.0, -0.010254508570620935, -0.010195782310083779, -0.0022732584100015885, -0.27635473954050127, -0.6680719475997119, -0.9483789142809416]
228	[0.0, -0.0001049041748046875, 6.876493755125779e-05, -0.00040857415450190615, 0.00752700002569906, 0.34490735907303716, 0.6043057692678353]	[0.0, -0.006732940673828125, -0.014987744783099721, -0.017072777999074695, -0.02579739219263999, 0.04750301963404624, -0.17026399311266438]
229	[0.0, 0.01636103579872561, 0.04711201316431968, -0.18393165186831784, -0.3206383554559, -0.21760789971602534, -0.17322640669973222]	[0.0, -0.005354128385845591, -0.0129157618472453, -0.17897957249691654, -0.6686577044035262, -1.1135332207930722, -1.4626191791735197]
230	[0.0, 0.008345654136256542, 0.009477514969675305, 0.013773566798159997, 0.07854863217002528, 0.2574162734182259, 0.46534839429353436]	[0.0, -0.01709185148540371, -0.02414904142680996, -0.03861929240979656, -0.011158491435804052, 0.2670117428428247, 0.34139081051475095]
231	[0.0, 6.173786364094269e-05, 0.00011268414949139327, 0.15410975406044392, 0.5508111652575041, 0.8431459728040194, 0.9447813034057617]	[0.0, 0.006866455078125, 0.014071213571648755, -0.03461988348709877, -0.1831019552130444, -0.00835619474712157, 0.20837482653166095]
232	[0.0, -0.00044722306100908327, -0.00011996219032628375, 0.15324442010176842, 0.551349740279349, 0.8947758925588509, 1.054351204320004]	[0.0, 0.006534676802785633, -0.00028058102256434125, 0.06062005695543782, 0.26089417307000407, 0.18247554176732095, 0.02608048288445719]
233	[0.0, -0.0003980335436368776, -0.00039452000668172005, -0.035987904197291254, -0.06606026699668499, -0.17227223044947593, -0.21135957617508705]	[0.0, 0.0002594998008325078, 0.00021583155581783586, -0.12709868581671468, -0.46931417364823247, -0.6392137627852597, -0.9061060453716081]
234	[0.0, 0.00020328320954998702, 0.000502435784590638, 0.0011072660747331042, 0.11599440323679033, 0.4888358869050675, 0.7963777843274569]	[0.0, -0.0053561361212484115, -0.01075142308285404, -0.01621396918045903, 0.01378511127672688, 0.11799661736739253, -0.14374833357961592]
235	[0.0, 0.0044155120849609375, 0.009421298378391896, 0.1740721652382291, 0.45256815458598876, 0.7899716025904606, 0.9699620698627669]	[0.0, -0.0035065098812703255, -0.007374914068924099, 0.13693307575426594, 0.37070826480263186, 0.3236916190699528, 0.1630251031172909]
236	[0.0, -0.00028258875796627336, -0.010177712691457508, 0.2522599069695728, 0.6259140215421981, 0.8104921642102694, 0.8221992693449325]	[0.0, 0.007484335648386242, 0.0231391505191203, -0.05079018442254313, 9.034809313313019e-05, 0.29220028927451747, 0.5172463467246606]
237	[0.0, 0.0038628829152962396, -0.06505514446057781, -0.4231277265046769, -0.5904283021625716, -0.6693614156622631, -0.7670507932964119]	[0.0, -0.007145028365285633, -0.020720331292403138, -0.18478343361302407, -0.68406155234889, -1.1979855989155017, -1.610701711554276]
238	[0.0, -0.00014656468441565096, -0.0006520120721109635, -0.0010194276508528333, 0.1364492115221534, 0.4736900329589844, 0.7940954911081421]	[0.0, -0.004119873046875, -0.008248780903063135, -0.012793791921515307, 0.025485189337479675, 0.2339222556666325, 0.11883233722887532]
239	[0.0, 0.0006690778230362682, 0.001404912848221862, 0.129038660149825, 0.46246327851948, 0.823761789422286, 0.9980211759868425]	[0.0, -0.02287011397512373, -0.03941636336477217, 0.008944963154039698, 0.21421934428967937, 0.1292063060559725, -0.07053023890445154]

## Sheet: 2e_SingleSpeaker-
	x	y
0	[0.0, -0.011960079795435341, -0.017300154033460302, -0.02335849561189285, 0.08349719800447186, 0.4261699475740137, 0.3525819276508537]	[0.0, -0.012115177355314088, -0.028189608925266896, -0.04167657149465409, -0.054239975778680005, -0.23885827315481034, -0.637171895880448]
1	[0.0, 0.004997755351818789, 0.007622367457338797, 0.00961554677862786, 0.10896431772332438, 0.42612627932899816, 0.7353978408010375]	[0.0, 0.01411036441200686, 0.026064922935084667, 0.03516096817819747, -0.03405721564041908, -0.3065791882966691, -0.1326786844353922]
2	[0.0, -0.00017467298005779952, -0.00012749119808841414, 0.17075287668328532, 0.5321763691149259, 0.7096395994487557, 0.7338177530389078]	[0.0, 0.012246684024208143, 0.012709467034590638, -0.10742990594161217, -0.18234353316457685, 0.11546034561960283, 0.36070522509123126]
3	[0.0, -0.013890517385382495, -0.02107720626027998, -0.02179196006373374, -0.1886814518978719, -0.49983476337633626, -0.559793271516499]	[0.0, -0.04651119834498374, -0.08199290225380373, -0.10978246990003093, -0.04775549236096843, -0.2677596242804281, -0.5971712815134147]
4	[0.0, 3.513536955246366e-05, -0.0003403111508015755, -0.0007072247956925182, 0.11920527407997561, 0.41588582490619874, 0.4481641869795956]	[0.0, -0.02962815134148844, -0.049840525576943406, -0.06468321147717937, -0.0329082890560759, -0.0723472394441309, -0.3212246141935653]
5	[0.0, 0.002281791285464685, -0.0031958128276627917, -0.003669638382761242, 0.13234489842465003, 0.353455794484991, 0.27964842946905843]	[0.0, -0.026402222482781568, -0.05209822403757158, -0.07965991371556314, 0.01294587787828938, -0.07085448817202877, -0.5425794501053653]
6	[0.0, 4.0656641909997404e-05, 0.00023189343904217452, 0.14155337685032965, 0.47240759197034343, 0.6124521556653475, 0.6470037761487459]	[0.0, 0.007723256161338732, 0.009429831253854992, -0.11601548445852128, -0.12091385690789469, 0.13753640024285563, 0.3306785382722559]
7	[0.0, 0.002104106702302211, -0.0019615574886922005, 0.09765072872764158, 0.27364881415116127, 0.46914953934518877, 0.586141787077251]	[0.0, 0.0002288818359375, 0.0025789361251025156, -0.06094681589226969, -0.22712105198910404, -0.20498777690686687, -0.09723964490388592]
8	[0.0, 5.220112047688019e-05, 1.0540610865028555e-05, 8.382295307374221e-05, 0.1360848075465153, 0.37147070232190593, 0.5645767011140519]	[0.0, 0.0013737929494759271, 0.0015042957506681276, 0.0016257637425480809, -0.09681400499845783, -0.22915789955540689, -0.1040749800832641]
9	[0.0, -0.0031491329795443335, -0.0031491329795443335, 0.10862802204332844, 0.42901490864000813, 0.5691749171206819, 0.5908850619667447]	[0.0, 0.005482121517783156, 0.005570461875513466, 0.0006796184339021849, 0.03224824604235188, 0.20562322516190346, 0.3662360341925366]
10	[0.0, -0.014886354145250635, -0.022786792955900026, 0.18261006003931968, 0.1540866651033106, 0.10190060264185874, 0.16187416879754313]	[0.0, 0.011788920352333143, 0.018176530536852198, 0.0436622218081828, 0.46571882147538, 1.0464969434236222, 1.6235364110846264]
11	[0.0, 0.00806306537828938, 0.020208358764648438, 0.19613918505216965, 0.6085190020109481, 0.9843269147370997, 1.145925521850586]	[0.0, 0.017182701512386878, 0.04289376108269938, -0.12672474509791343, -0.33723228856136966, -0.29008714776290123, -0.15199661254882812]
12	[0.0, -0.028930463288959984, -0.04939832185444093, 0.14282979463276124, 0.5222814961483602, 0.6644206298025033, 0.6259125157406453]	[0.0, -0.07513698778654376, -0.16411781311035156, -0.24065720407586344, -0.40512185347707685, -0.7375099784449528, -0.9965093512284127]
13	[0.0, -0.0007393485621403073, -0.0086864672209086, 0.11744323529695189, nan, nan, 0.7248020172119141]	[0.0, -0.00953473542865968, -0.018907346223530297, 0.009937788310804052, nan, nan, 0.17886211997584311]
14	[0.0, 0.0002429359837581302, -0.0005360653525903203, 0.11634927046926435, 0.5306013006913037, 0.8375514181036703, 0.9994230772319597]	[0.0, -0.016515129490902503, -0.03563378986559407, -0.032375737240439406, 0.06336111771433028, -0.021897366172388466, -0.1648220263029394]
15	[0.0, 0.0020002063951993776, 0.007961172806589367, 0.09566507841411376, 0.42204204358552566, 0.6831093838340356, 0.8241799003199528]	[0.0, -0.005755173532586255, -0.016097520527086573, 0.0262451171875, 0.2003258153011922, 0.10002889131244874, -0.08506323161878093]
16	[0.0, 0.007265994423313771, 0.01448179546155437, 0.16272695440995033, 0.4453272568552116, 0.6581241206118937, 0.713714800382915]	[0.0, -0.04889889767295408, -0.10177662498072593, -0.028742238094932482, 0.24967645343981282, 0.2433556004574422, -0.027186243157637513]
17	[0.0, 0.02864887839869379, 0.07050865574886878, 0.09967753761693032, -0.21315925999691654, -0.13877918845728843, -0.4071024844520972]	[0.0, -0.04503149735300216, -0.0937823245399878, -0.16508403577302655, -0.3437127565082756, -0.9489476053338302, -1.5510940551757812]
18	[0.0, -0.0001214679918790651, -0.0003011603104443594, 0.21275470131321939, 0.5559494620875309, 0.635020105462325, 0.5662988361559416]	[0.0, 0.007385454679790016, 0.008004841051603151, -0.08351175408614342, -0.06409494500411217, 0.39859922308670814, 0.6922450818513566]
19	[0.0, 0.013749975907175305, 0.020383533678556276, 0.025366481981778932, 0.15699286209909502, 0.43307103608783937, 0.6618876206247428]	[0.0, 0.026793730886359057, 0.06133882622969722, 0.0853508397152547, -0.05304687901547123, -0.25837998641164717, 0.004552540026212526]
20	[0.0, 0.01987457275390625, 0.06112801401238688, 0.2606472216154403, 0.5767114538895459, 1.1154189862703028, 1.5426505239386312]	[0.0, -0.057807721589740346, -0.11488061202199784, 0.0848388671875, 0.010774512039987805, 0.0047964798776733986, -0.11697618584883784]
21	[0.0, 0.0010608371935396654, 0.2652175802933545, 0.45862022199128827, 0.24504987817061608, 0.17876926221345624, -0.018020931043122967]	[0.0, 0.04358642979672123, 0.07095387107447593, 0.48242117229260906, 0.8417410599557975, 1.2363745036878084, 1.7370971880461044]
22	[0.0, -4.617791426841933e-05, -0.00494505229749187, -0.29798457497044684, -0.2813886341295744, -0.11877762643914469, 0.10914150037263504]	[0.0, 0.003616935328433435, 0.011920427021227198, -0.0005646755820825078, 0.43868265653911376, 0.8483344630191203, 1.1027717590332031]
23	[0.0, -0.004769877383583143, -0.010219875134919398, -0.018424485859117823, 0.13677346078973152, 0.4608867042943059, 0.5461215972900391]	[0.0, -0.008370750828793128, -0.017852783203125, -0.03242291902240968, -0.09267656426680748, -0.24291540447034343, -0.5241956208881584]
24	[0.0, 0.0036967428107015365, 0.0037544652035368387, 0.042550940262644055, 0.22222117373817873, 0.5006338420667147, 0.723805678518195]	[0.0, -0.0028238798442643542, -0.00293731689453125, 0.02595600328947345, 0.3271926076788647, 0.4547319914165291, 0.48685425206234534]
25	[0.0, -0.0002790752210115599, -0.0008166463751537734, 0.01599362021998374, 0.3103396767064144, 0.6398695393612512, 0.8090448379516606]	[0.0, -0.0006851397062606068, -0.005090111180355628, 0.009748057315223768, 0.22589131405479002, 0.21940331710012373, 0.12537052756861655]
26	[0.0, 0.018101240459241552, 0.025888744153474974, 0.031069203426963732, 0.14118897287469157, 0.45717992280658937, 0.7010063372160262]	[0.0, -0.02545406943873285, -0.05646705627441406, -0.08229305869654535, -0.007839704814709414, 0.13587248952765218, 0.08996511760510906]
27	[0.0, -0.002042368838661268, 1.405414782151837e-05, 0.0031426078394840573, 0.06970455771998374, 0.21099893670333092, 0.36721882067228684]	[0.0, 0.007959667005037474, 0.009313884534334349, 0.013364490709807164, -0.11954106782611973, -0.4255485534667969, -0.6078122791491056]
28	[0.0, 0.010190762971576284, 0.009858984696236917, 0.013464375546103469, 0.06788655331260252, 0.1787838182951269, 0.27183030780993]	[0.0, 0.009505121331465638, 0.018223210384971544, 0.024163597508480628, -0.09597979093852782, -0.4649187389173006, -0.6929011093942741]
29	[0.0, 0.004698100842928099, 0.005104667262027185, 0.08913642481753747, 0.2628090507105778, 0.4645518252724097, 0.6160695929276319]	[0.0, 0.005510731747276232, 0.012856031719007177, -0.0642937108090047, -0.3755358645790503, -0.5278085407457853, -0.5458465375398331]
30	[0.0, 0.00034482855545814317, 0.005660308034796557, 0.016047327142012513, 0.30532385173596843, 0.5721870221589738, 0.7863401111803556]	[0.0, 0.01429507606907876, 0.03530803479646405, 0.04437697561163656, -0.12810004384894125, -0.20259857177734375, -0.1551783712286703]
31	[0.0, -3.362956799968231e-05, -8.131328381999481e-05, 0.017959695113332508, 0.3083464973851253, 0.5684481169048112, 0.7351508893464738]	[0.0, 0.004715668527703443, 0.01342371890419436, 0.0028906370464127917, -0.12464171961734127, -0.10760508085552001, -0.031500866538599404]
32	[0.0, -0.0022039915385994036, -0.004907407258685659, 0.21738955849095465, 0.65179423282021, 0.9913303977564762, 1.1406185752467106]	[0.0, 0.006085446006372841, 0.012248691759610963, -0.058598769338507495, -0.26329793428119874, -0.22673104938707844, -0.06661465293482749]
33	[0.0, 0.01678190733257079, 0.04473886991802001, 0.36377404865465657, 0.6228607579281453, 0.5450359143708878, 0.4073143005371094]	[0.0, -0.047034213417454396, -0.07828210529528157, -0.021707133242958143, -0.5014690599943465, -0.8867153368498153, -1.1633220471833883]
34	[0.0, 0.00824777703536217, 0.014843689767937818, 0.02239578648617435, 0.1362218354877669, 0.30833645870811033, 0.5208974135549447]	[0.0, 0.011843129208213732, 0.02347594813296716, 0.03396536174573406, -0.10425417046797847, -0.586416344893606, -0.8544751217490747]
35	[0.0, -0.0004125896253084349, -0.0009421298378393672, -0.0009777671412418698, 0.09667346352025064, 0.38507310967696373, 0.7032098268207747]	[0.0, 0.002645693327250953, 0.006385602449115346, 0.006388112118369094, -0.08164807369834559, -0.15508250186317873, -0.07503710295024746]
36	[0.0, 2.2587023283726637e-05, -2.3590890984692692e-05, 0.2742651889198706, 0.5078913036145662, 0.9714442805240031, 1.4425508599532284]	[0.0, 3.513536955601637e-06, -4.818564967035144e-05, -0.04712004410593096, -0.36849172491776283, -0.5913754513389184, -0.6398145776045947]
37	[0.0, -0.0005998109516349714, -0.0005099647923518802, 0.17576870165373126, 0.4573410435726766, 0.7134753779361116, 0.8640936801308072]	[0.0, 0.011928959896689406, 0.02539383737664469, -0.07156271683542403, -0.3016411630730884, -0.36808214689555996, -0.3160080156828231]
38	[0.0, 0.02637160451788656, 0.049084111263876906, 0.0679608395225122, 0.30733158713892816, 0.3778071152536491, 0.3482647946006372]	[0.0, 0.004804008885433753, 0.02766659385279624, 0.30587698283948406, 0.8371312994706006, 1.3764722723709912, 1.7528787412141504]
39	[0.0, 0.006340428402548781, 0.008050517032020643, -0.15948446173416997, -0.5745059565493937, -0.5506264536004322, -0.3406374078047909]	[0.0, 0.0013055299457755964, -0.0012934835333568984, -0.032318014847604104, -0.25289334748920567, -0.7602114426462272, -0.9727006209524047]
40	[0.0, 0.0036058927837174792, 0.007042131925883766, 0.10938042088558841, 0.2981582440828019, 0.4930807414807772, 0.6180572509765625]	[0.0, -0.005894209209241552, -0.012358113339072219, 0.0885230616519328, 0.30783201518811687, 0.33975500809518966, 0.28127268741005373]
41	[0.0, -6.173786364094269e-05, 0.006508576242547193, 0.00605532997532876, 0.20635855825323812, 0.5221813603451375, 0.7638986487137647]	[0.0, -0.01870607074938313, -0.03727360775596189, -0.058381933914987805, 0.03808121932180342, 0.2544267554032178, 0.2603425477680412]
42	[0.0, 0.001207652844881224, 0.0034111424496297005, -0.21172975239000813, -0.3800994471499797, -0.17993073714406815, 0.0789150438810653]	[0.0, -0.0015027899491162344, -0.0027059253893400026, -0.021608754208213732, -0.4289230547453231, -0.7703916650069385, -0.944406107852334]
43	[0.0, 0.0005230150724715443, 0.0011589652613590573, -0.0006208921733659167, -0.25445486369885906, -0.5961227416992188, -0.899464958592465]	[0.0, 0.005396792763157521, 0.013877969039113758, 0.01748135215357749, -0.20182760138260658, -0.5686162647448088, -0.517445614463405]
44	[0.0, 0.004445879082930482, 0.0412622251008683, 0.2579761806287264, 0.630416619150262, 0.9025992845234114, 1.1104430650409896]	[0.0, 0.015240468476947377, -0.002501387345163586, -0.34996434261924403, -0.45303445113332685, -0.32636240908974123, -0.18677711486816406]
45	[0.0, 0.006463402195980628, 0.014982223510742188, 0.2858076597514909, 0.7299347927695825, 0.8537583602102181, 0.8606910705566406]	[0.0, -0.02767462479440841, -0.037911063746402185, 0.16046222887541095, 0.03720735248766438, -0.31544584976999435, -0.6067491832532381]
46	[0.0, 0.0001061590094315612, -0.0005566446404707825, -0.3207460202668839, -0.5920430233604028, -0.636637587296335, -0.6307980888768245]	[0.0, -0.029228110062447854, -0.05057284706517251, 0.0033082460102287214, -0.36188476964047034, -0.8122087779798006, -1.1659827985261613]
47	[0.0, 0.0015861109683381613, -0.0014651449103109115, 0.32431100544176594, 0.8296605160361841, 1.1063289642333984, 1.1392555738750252]	[0.0, 0.0028630306846215703, 0.009569870798211255, -0.16915622510408124, -0.16826127704821126, 0.2340141095613184, 0.6520221107884456]
48	[0.0, -0.012436916953638466, -0.012140775981701601, 0.07414516649748215, 0.39856559351870935, 0.6864176298442644, 0.8285386938797803]	[0.0, 0.03951976173802407, 0.07948172719854973, 0.06968171972977366, 0.01287359940378252, 0.2093889838770817, 0.3639793395996094]
49	[0.0, 0.0013130589535359505, 0.009925741898385354, 0.010134546380293763, 0.09042137547543128, 0.2930294839959391, 0.4637537504497322]	[0.0, 0.00927774529708092, 0.02029218171772218, 0.023250077900133448, -0.0664555399041431, -0.29094696044921875, -0.27737015172054935]
50	[0.0, 0.0008879209819596667, -0.022483122976202807, 0.23602887203818845, 0.6858338807758528, 1.1425625650506275, 1.4429466347945366]	[0.0, 0.055121371620580284, 0.13021770276521405, 0.09590249312551435, 0.16496909292120687, 0.40396765658729983, 0.7584634580110254]
51	[0.0, 0.00561764365748374, 0.005261772557308753, 0.010987331992700966, 0.19497971785695878, 0.6513455039576481, 1.2537700251529085]	[0.0, 0.012952403018349656, 0.02570503636410404, 0.04099795692845465, -0.0978545138710416, -0.4142962004009041, -0.4089169753225219]
52	[0.0, -0.0006745990953946901, -0.0152587890625, -0.031185150146484375, -0.33822009437962564, -0.70098876953125, -0.7989572223864103]	[0.0, 0.02274764211554281, 0.03943242524799562, 0.07354033620733968, -0.05294599031147218, 0.2922986683092619, 0.6884113110994035]
53	[0.0, 0.00014003954435626298, -0.0005882664730680887, 0.13010878311960283, 0.5644712950053963, 0.8220597317344263, 0.826654936137952]	[0.0, -0.0003930142051293828, -0.006187840511923781, 0.03832214757015873, -0.0033288252981078514, -0.35235806515342283, -0.6043158079448494]
54	[0.0, -0.002045380441766831, -0.0040972860235921615, -0.0040656641909952995, 0.1270479904977897, 0.5441319315057047, 0.8654398667184928]	[0.0, -0.004348252948962461, -0.008653841520611216, -0.008714575516550305, -0.06444328709652591, -0.018031973587839367, -0.07522783781352871]
55	[0.0, 0.0004951577437553034, 0.0012274792319848515, 0.0013203369943717291, 0.1707601547241211, 0.4448863079673364, 0.7269613366377983]	[0.0, -0.00217437744140625, -0.010993857132761242, -0.017697183709395325, 0.08713170101768064, 0.42874537016216063, 0.5521678924560547]
56	[0.0, -0.0021392420718542304, -0.006567553470008924, -0.01080964740953938, 0.09004442315352623, 0.4663838838276111, 0.6615934873882097]	[0.0, -0.004260916458932229, -0.012229618273282838, -0.021130411248457825, -0.0598280053389697, -0.07997412430612627, -0.23997959337736408]
57	[0.0, -0.0006414714612459349, -0.0005727065236946771, 0.16208196941174968, 0.5651564347116569, 0.8107586910850122, 0.8504124691611841]	[0.0, -0.0006414714612459349, -0.0005978032162321512, -0.061919563695004065, -0.17758821186266527, -0.40760241056743496, -0.6082901201750106]
58	[0.0, 0.0023068879780012708, 0.0016809764661287474, 0.13034971136795814, 0.5371023479260897, 0.8788399947317025, 0.9962689249139078]	[0.0, 0.010625939620168445, 0.01421476665296062, -0.029662784777189977, -0.1961803436279297, -0.08743436712967778, 0.09945518092105221]
59	[0.0, -0.00014706661826657808, -0.0008106231689453125, -0.0008663378263769062, 0.16911456459446939, 0.5853427083868734, 0.9723477614553353]	[0.0, 0.014961142289010354, 0.0334488718133219, 0.04117112410695878, -0.03019985399748215, -0.2709423868279712, -0.22121128283048996]
60	[0.0, -0.009162551478335779, -0.01308340775339234, 0.16106881593403033, 0.579838752746582, 0.7422379443519991, 0.739390975550601]	[0.0, -0.005675366050319042, -0.011670463963558753, -0.06307401155170655, -0.17774381135639405, -0.45321715505499593, -0.6453679737291838]
61	[0.0, -2.3590890984692692e-05, -2.1583155581872404e-05, 0.07172885694001874, 0.34239116467927655, 0.6867107592130965, 0.8400846782483553]	[0.0, 3.4131501850609425e-05, 8.030941612169329e-06, -0.13662087289910563, -0.4095002224570825, -0.405120849609375, -0.28962587055407063]
62	[0.0, -0.0012410314459549987, 0.00592482717413656, 0.13513866223786986, 0.4358048188058956, 0.7388679604781303, 0.9155185599076119]	[0.0, -0.00560961271587157, -0.012301394813939659, 0.101430290623715, 0.4091724596525488, 0.4606608340614722, 0.3736234966077303]
63	[0.0, -3.513536955601637e-06, 4.015470805640575e-06, 4.015470805640575e-06, 0.10112411097476315, 0.4721139606676603, 0.6187960976048519]	[0.0, 6.525140060276158e-06, 2.509669253747404e-06, 0.0, 0.060662721332751524, 0.20043322914525152, 0.4841779407701994]
64	[0.0, -0.0005902742084700208, -0.0006640584845287734, 0.16312348215203532, 0.58333346718236, 0.8589764645225122, 0.9321117401123047]	[0.0, 0.007444682874177211, 0.00881797388980221, -0.023432781821803417, -0.11784955074912595, 0.04895461233038656, 0.24791416368986408]
65	[0.0, 0.022650266948499365, 0.04554899115311439, 0.021286512676038427, 0.10724971168919595, 0.44112757632606936, 0.6597970661364103]	[0.0, 0.002683338366057164, 0.002658743607370617, 0.14675140380859375, 0.5390927666111995, 0.8027525951987817, 1.0097531268471167]
66	[0.0, 0.004868256418328443, 0.007718236822830349, 0.00877781918174314, 0.1612311915347444, 0.5061706743742289, 0.6470449347245064]	[0.0, 0.10719474993253986, 0.2030824360094572, 0.2839826282701994, 0.3154945373535156, 0.5434841858713249, 0.9548074320742952]
67	[0.0, -0.029358361896715923, -0.06296634674072221, -0.08508054833663126, 0.08627439800061687, 0.4592652069894889, 0.6374497162668327]	[0.0, -0.059407886705900026, -0.09465217590332031, -0.13739636069849848, -0.2938109950015413, -0.6318890421014078, -1.0695542787250716]
68	[0.0, 0.0016649145829044087, 0.004739259418688135, 0.08857978017706625, 0.2713660189979956, 0.5316398018284847, 0.7688898789255241]	[0.0, 0.016327908164576854, 0.027653543572676575, -0.015243731046977516, -0.4386138916015625, -0.7337695673892366, -0.7909212614360603]
69	[0.0, 0.01695306677567343, nan, nan, nan, 0.03091887423866657, 0.07737009148848673]	[0.0, -0.052710081401624365, nan, nan, nan, -0.47972679138183594, -0.6804375899465462]
70	[0.0, -0.0067359522769327995, -0.012927306325812182, -0.02028816624691654, -0.060168818423622206, 0.1053619384765625, 0.056821923506887195]	[0.0, -0.00811928196957279, -0.013205377679122776, -0.018026954249331872, 0.14016653362073406, 0.5874141893888769, 1.0626270896510075]
71	[0.0, 0.00012046412417809904, 0.0021015970330493516, 0.13012484500282717, 0.42967695938913497, 0.6438195077996509, 0.7812349419844784]	[0.0, -0.00095367431640625, -0.007168117322419398, 0.0454847436202197, 0.1555312307257397, 0.11580617804276283, 0.057343934711656885]
72	[0.0, -0.0008091173673925312, -0.008150401868317836, -0.0066852569580078125, 0.15448570251464844, 0.5074671695106909, 0.7465728960539169]	[0.0, 0.032040445428145325, 0.06767172562448565, 0.10637935839201251, 0.1021711449874072, 0.06416772541246907, 0.17880339371530596]
73	[0.0, 0.0018225218120377917, 0.0038804506000724714, 0.10210890518991622, 0.5000390504535881, 0.7324469716925375, 0.775664982042815]	[0.0, -0.02318934390419436, -0.058356335288599404, -0.08036211917274905, -0.057050805342824695, -0.21699554041812252, -0.33630772640830564]
74	[0.0, 0.006954293502004383, 0.0068062230160359505, 0.013409664756372841, 0.13606774179559, 0.48004702517860753, 0.7708388880679475]	[0.0, 0.019560362163343115, 0.044918060302734375, 0.0709719406931022, 0.008339630930047193, -0.15054050244783124, -0.08382897627981123]
75	[0.0, -0.006606453343441565, -0.014752337807103721, 0.10366690786261312, 0.49171899494371907, 0.7035561611777856, 0.730275605854235]	[0.0, -0.012677343268142849, -0.0361733687551391, -0.05128960860402909, -0.10620870088276035, -0.3766461422568872, -0.6320461473966894]
76	[0.0, 0.00723788612767251, 0.007420590049341591, 0.11909936603746907, 0.38303525824295814, 0.6760311126708984, 0.9089570296438119]	[0.0, 0.0018877732126334479, 0.002886119641755336, -0.10623178983989501, -0.45532628109580653, -0.6602658723530022, -0.7073803951865747]
77	[0.0, 0.004659451936420922, 0.005417873984889354, 0.1799367603502775, 0.549681814093339, 0.8434436195775081, 0.9508062663831209]	[0.0, -0.005905251753957508, -0.012993561594109693, 0.09015284086528563, 0.2696072427850025, 0.18695530138517658, 0.05357089795564374]
78	[0.0, 0.024897675765188865, 0.03972856621993248, -0.15486943094353878, -0.30216242137708127, -0.14986791108783892, -0.03572112635562252]	[0.0, 0.07418381540398844, 0.1393619336579981, 0.2315706955759147, 0.7439201756527547, 1.2961716400949577, 1.7248585349635075]
79	[0.0, -0.0007724761962890625, -0.014034572400545287, 0.09456734908254472, 0.4628989571019222, 0.6193163520411438, 0.631373556036698]	[0.0, 0.021671997873406568, 0.04070733722887532, 0.033804742913497776, 0.07461296884637125, 0.36476034867136153, 0.6325563631559676]
80	[0.0, 0.01466048391241781, 0.012441434358295922, -0.28639492235685626, -0.6119226154528166, -0.5611605393259147, -0.4335242823550569]	[0.0, 0.10033532192832606, 0.19602248543187262, 0.2148851595426864, 0.6687641143798828, 1.187583019858912, 1.5682800192581992]
81	[0.0, 0.003951725206877477, 0.006263632523386242, 0.17224211441843185, 0.49201864945261153, 0.8252796373869247, 0.9941823858963819]	[0.0, -0.018507806878341526, -0.0453406886050578, 0.036780708714535315, 0.3306870711477172, 0.34339954978541254, 0.2294786352860294]
82	[0.0, 0.004687811198987646, 0.00849874396073158, 0.20010596827456828, 0.5598770944695723, 1.2194713793302836, 1.6862485283299495]	[0.0, -0.02731724789268064, -0.058416065416837526, 0.07322512174907558, 0.5100440979003906, 0.6183669441624691, 0.598927548057155]
83	[0.0, 0.004750803897255018, 0.005055477744654979, 0.009022260967054052, -0.11317554273103436, -0.4784865128366569, -0.7769147973311572]	[0.0, 0.010068291111996253, 0.016656674836811547, 0.02510673121402185, 0.006908115587736852, -0.06389768500077064, 0.07307353772615155]
84	[0.0, 1.0540610865916733e-05, 5.4710789730627596e-05, 0.16070667066072186, 0.47401679189581625, 0.8882507524992294, 1.1244736219707283]	[0.0, -1.0540610865916733e-05, 7.278040835689836e-05, 0.07901191711425781, 0.3843453055933903, 0.45931615327533937, 0.3462967119718847]
85	[0.0, 0.0036194449976871823, 0.0039386749267578125, 0.0638023175691309, 0.4671543522884969, 0.8322755913985409, 1.257060201544511]	[0.0, -0.03155708312988281, -0.0673811059249072, -0.08036764044510658, 0.019439396105314977, -0.284495102731805, -0.5440521240234375]
86	[0.0, 0.0002745578163549922, -9.687323319251817e-05, -0.0004145973607112552, 0.18116700021844157, 0.6420210788124487, 0.9374417756733147]	[0.0, -0.0027375472219368646, -0.0039185975727287214, -0.005835984882555323, 0.08276788811934566, 0.09818428441097815, -0.22778059306897624]
87	[0.0, -0.0006665681537834089, -0.0005104667262028073, 0.1459154329801855, 0.4814895830656347, 0.5600367094341072, 0.5251211869089225]	[0.0, 0.0006941745155737422, 0.0005230150724715443, 0.04792865953947434, 0.1699201684249081, 0.3846449601022819, 0.5194739291542456]
88	[0.0, 0.00019023292943032288, 0.00021081221731122923, 0.002995039287366552, 0.148468017578125, 0.4581351029245475, 0.6756677125629622]	[0.0, 0.0037394071880143542, 0.0077468470523234245, 0.005672856381065294, -0.03517703006142092, -0.09480074832313967, -0.057422236392372206]
89	[0.0, 0.002009241204513401, -0.009220524838095656, -0.01672443590666095, 0.16015705309416184, 0.5237835331967009, 0.7472244061921778]	[0.0, 0.00480451081928468, 0.004181610910515943, 0.0017964212517993516, -0.15797966404965003, -0.06685407538163002, 0.23556659096165777]
90	[0.0, 0.0, -3.8648906507177117e-05, -1.254834626873702e-05, 0.19280584234940346, 0.5868063474956307, 0.7976260938142472]	[0.0, -1.003867701854233e-06, -0.00011845638877527875, -0.00012598539653652097, 0.010092383936831872, 0.02921455784847815, -0.10820037440249841]
91	[0.0, 0.00012749119808752596, 0.00011795445492346346, 0.18928226671720783, 0.5933530707108341, 0.9083770450792814, 1.04595987420333]	[0.0, 0.005347603245785315, 0.005360151592054052, -0.07487297058105469, -0.1492851658871297, 0.046292857119912156, 0.24539646349455158]
92	[0.0, 0.0004763352243521979, 0.0011860696892993516, 0.0008417430676912474, 0.13680458068847656, 0.4915774495978109, 0.8042134736713615]	[0.0, -0.009381645604183753, -0.018849121896844956, -0.02732527883429281, 0.01940476266961344, 0.10396505656995192, 0.02615276135896316]
93	[0.0, 5.420885588058866e-05, -0.0025741677535204843, -0.007799550106650344, 0.15722852004201826, 0.5380359448884668, 0.7357742911890934]	[0.0, 0.00033980921695153654, 0.003234963668020008, 0.004924473009611852, 0.05083937393991622, 0.1534456955759147, 0.39373749180844]
94	[0.0, 6.67572021484375e-05, -0.0003669136448909427, -0.0011935986970605938, 0.22003374601665282, 0.6664266084369856, 0.8526079278243213]	[0.0, 0.012421357004265943, 0.019742564151161268, 0.027365935476202807, -0.019955384103875318, -0.013375031320672193, 0.29200855054353436]
95	[0.0, 0.0053691864013671875, 0.007649973819130906, 0.07640738236276778, 0.3441132997211662, 0.6069464432565788, 0.7942952607807365]	[0.0, 0.01097026624177655, 0.014861759386564977, -0.14145449588173253, -0.3710074173776725, -0.39460684123792156, -0.3378566942716894]
96	[0.0, -0.0003789600573087526, -0.0001791903847143672, 0.2045285074334391, 0.6167672809801603, 0.940418745342054, 1.1908917678029916]	[0.0, 0.005251231946442836, 0.0071495457699422005, -0.09127215335243655, -0.31428738644248533, -0.37217090004368814, -0.45646416513543375]
97	[0.0, -0.006217454609118711, -0.005930850380345909, 0.2085841329474194, 0.6582762065686669, 0.8868774614836035, 0.979522905851665]	[0.0, 0.024096338372481263, 0.030784104999742823, 0.007800052040502159, 0.006660160265471227, 0.24479765641061935, 0.4451159427040503]
98	[0.0, -0.00011092738101314836, -6.324366519283586e-05, 0.006857922202662792, -0.2142961401688419, -0.6741824902986222, -0.7716751098632804]	[0.0, -0.00744066740337157, -0.00736437345805907, -0.01294587787828938, 0.026589945742958143, -0.18342469867907063, -0.6207777324475741]
99	[0.0, -0.0001074138440584349, 0.00013050280119308866, 0.16678408572548342, 0.49200359143708905, 0.8595411401045956, 1.017700496472811]	[0.0, 0.011966604935495617, 0.020277625636050622, -0.09192366349069658, -0.5194357821815894, -0.6107902526855469, -0.5094051361083984]
100	[0.0, -0.0009898135536596797, -0.0012683868408203125, -0.001494759007504065, 0.17847663477847497, 0.5859510522139697, 0.8653490166915088]	[0.0, 0.004737251683285315, 0.009495082654450648, 0.009925741898386242, -0.05675115083393312, -0.2507997813977694, -0.21859118812962564]
101	[0.0, -0.0008829016434512837, -0.000979272942793763, -0.0009682303980769191, 0.19819560803865155, 0.6408535806756275, 0.8587485865542765]	[0.0, 0.0006846377724096797, 0.0014716700503702995, 0.0014786971242806146, 0.04950422989694747, 0.13178122671026937, 0.3112772891395972]
102	[0.0, -0.005336560701069359, -0.00018722132632564836, -0.17420066030401937, -0.49166077061703284, -0.7150895972000928, -0.9311841663561369]	[0.0, 0.04841302570543782, 0.09335116336220217, 0.07254751105057533, 0.33753545660721596, 0.71433519062243, 1.0380882965890983]
103	[0.0, 0.0034292120682568594, -0.0020052257337068724, -0.0009571878533609635, 0.067677748830695, 0.24198983844957844, 0.3887547944721428]	[0.0, 0.00836623342413656, 0.019608045879163427, 0.027183733488384654, -0.024772945203278773, -0.12982619436163656, 0.01915580347964685]
104	[0.0, 0.004849182932000318, 0.014547046862150026, 0.08585126776444252, 0.2070903778076172, 0.38030574196263345, 0.5315625040154703]	[0.0, 0.0013271131013565807, 0.0012819390547900156, -0.0948961157547803, -0.3369311282509253, -0.4195755406429891, -0.4128692024632503]
105	[0.0, -0.0008101212350952736, -0.0012463017513884012, -0.0015263808401009271, 0.15643922906172847, 0.5999615317896785, 0.975281564812911]	[0.0, -0.012960935893810976, -0.02071430808619379, -0.03800592924419188, 0.04073946099532311, 0.0013175763581934063, -0.25199137235942626]
106	[0.0, 0.01025952790912843, 0.02255891498766438, nan, nan, 0.6393176630923625, 0.7209511807090356]	[0.0, 0.016216980783562818, 0.005082331205668922, nan, nan, 0.26824474334716797, 0.5245685577392578]
107	[0.0, -0.0006188844379630964, -0.0005576485081721927, -9.034809313313019e-05, 0.12206981056614907, 0.42179308439555907, 0.7458797254060441]	[0.0, 0.015037436234322854, 0.0330674020867594, 0.04876387746710442, 0.0012332514712678488, -0.19399793524491216, -0.1899382942601262]
108	[0.0, 0.005196019222862169, 0.010170685617548081, 0.013275648418225927, 0.1415031834652556, 0.3626351607473275, 0.6303787231445312]	[0.0, 0.016477735419022643, 0.028309571115594068, 0.0416429419266553, -0.05027494932475829, -0.3559313322368416, -0.5133849696109163]
109	[0.0, -0.013046766582288427, 0.12395256444027503, 0.38270498576917067, 0.4227482645135172, 0.7505763204474194, 0.6612481568988997]	[0.0, -0.05426306473581466, -0.16802587007221437, -0.4998478136564559, -0.967351009971217, -1.3477636638440584, -1.804595746492085]
110	[0.0, -0.002058430721885607, -0.002517198261461573, -0.0023164247211653333, -0.08964337800678468, 0.06711708871941813, 0.019178390502929688]	[0.0, 0.004276476408306529, 0.004802001150030932, 0.0047839315314046615, -0.11994562650981688, -0.5427079451711547, -0.9581119135806428]
111	[0.0, 0.0012867074263720468, 0.001269139741595815, 0.0012711474769995235, -0.11571557898270513, -0.41225709413227296, -0.6401651783993376]	[0.0, -0.008409901669150344, -0.008412913272255018, -0.008405384264493776, -0.06168516058670814, -0.02200929742110347, -0.11074066162109375]
112	[0.0, -0.027691188611482787, -0.04555200275621907, -0.21135731747275965, -0.6646668283562915, -1.0832580767179794, -1.3960235997250212]	[0.0, 0.002186925787674987, 0.0019143757067237033, 0.1274244408858456, 0.15930978875411217, 0.1910144404361125, 0.2661403856779403]
113	[0.0, -0.007113406532688771, -0.019430361296000953, -0.34718262521844157, -0.6621892828690372, -0.6728307824385791, -0.6081199645996094]	[0.0, 0.01941530328047847, 0.03514691403037595, -0.05825394078304935, 0.29566313091077223, 0.5934409091347135, 0.7664665422941503]
114	[0.0, 0.0076105720118473386, 0.013129334700734852, 0.058822882802862964, 0.10311001225521732, 0.28283043911582517, 0.45311651731792235]	[0.0, 0.007889898199784362, 0.008467624061986534, -0.11314643056769125, -0.5635015588057666, -0.8881925281725431, -1.1256443826775797]
115	[0.0, 0.002778705797696901, 0.0025277388723274896, 0.12537002563476562, 0.42633508381090657, 0.6086620531584082, 0.654632668746145]	[0.0, 0.01685694644325597, 0.03552737988923749, 0.016669725116930323, -0.005502198871813135, 0.15799070659436687, 0.32133052223607095]
116	[0.0, -0.019662756668894055, -0.01809371145148031, 0.005681389256527503, 0.2913600520083781, 0.5034511967709188, 0.5316980261551709]	[0.0, 0.04369233783922688, 0.08548987539191, 0.13468190243369627, 0.16340858057925534, 0.4789578287225016, 0.6824844761898641]
117	[0.0, -0.03977374026649816, -0.06903573086387205, -0.09032901964689533, 0.14538940630461106, 0.15929849524247075, 0.06612727516575845]	[0.0, -0.01742262589304122, -0.05400758040578779, -0.12119343406275718, -0.34293526097347904, -0.8855884953549036, -1.293379633050216]
118	[0.0, -4.517404656567692e-06, -9.5367431640625e-06, 0.000692668714021849, 0.004954589040655932, 0.1885730341861125, 0.4549914912173625]	[0.0, 3.2625700298716254e-05, 2.1583155581872404e-05, 0.0019434878700659297, 0.0013241014982527943, -0.034588261654501906, 0.024649971409847815]
119	[0.0, 0.03717773839047034, 0.06578545821340409, 0.05868209035773031, -0.2584181333843034, -0.3436911733526937, -0.29641653362073406]	[0.0, -0.021388907181589367, -0.045998221949527185, -0.11357909754702877, -0.3642935501901725, -0.7190423262746712, -1.0019919746800472]
120	[0.0, -0.0014204727975952736, -0.006337416799444995, -0.013535148219058435, 0.0438825707686572, 0.2525113758287931, 0.3799589056717716]	[0.0, 0.016295282464278138, 0.037071830347964685, 0.06765967921206784, 0.033216978374280615, -0.07583869130987875, -0.019691366898386242]
121	[0.0, -0.03200480812474282, -0.06158527575041095, -0.08116270366467848, 0.21378517150878906, 0.24445282785516032, 0.3516608790347453]	[0.0, -0.01906746312191565, -0.039234161376953125, -0.08945264314350343, -0.3544958014237256, -0.8322138535348991, -1.2626908954821134]
122	[0.0, -0.014344767520302781, nan, nan, nan, nan, 0.07955701727616127]	[0.0, 0.02587770160875813, nan, nan, nan, nan, 0.4578976882131478]
123	[0.0, 0.0015886206375919087, 0.006803713346782203, 0.06366679542943032, 0.0916034296939241, 0.21516197606136878, 0.20075346294202312]	[0.0, 0.003930643985145643, 0.007082286633942836, -0.14236851742393064, -0.510447150782535, -0.9824973658511515, -1.3815162056370784]
124	[0.0, -0.02756219161184248, -0.04451751708984375, 0.10539054870605469, 0.45244618466025877, 0.7588045220626025, 1.0755945506848787]	[0.0, -0.0014746816534740859, 0.007642946745219703, 0.13895938270970376, 0.28716940628854903, 0.45259525901392905, 0.5344225230969881]
125	[0.0, -0.027854317112972815, -0.06518163179096437, -0.027930611058285315, -0.35803644280684654, -0.6560335661235612, -0.884389375385485]	[0.0, -0.031000438489411586, -0.051722275583367505, 0.02099087363795249, 0.09714126586914062, 0.056213579679790904, -0.00012799313193845308]
126	[0.0, -0.0006183825041112812, -0.0013537155954459479, -0.11802020825837722, -0.24579901444284502, -0.3232318476626741, -0.3041588632684]	[0.0, 0.0016749532599193984, 0.008023412604080349, -0.07949527941252121, -0.511953454268606, -0.8744736721641138, -1.1563893368369653]
127	[0.0, -0.010585282978258448, -0.02617886191920249, 0.21360146371941813, 0.3099090174624797, 0.22491655851665282, 0.16072022287469157]	[0.0, -0.004563080637078443, -0.004630339773077807, -0.11900048506887284, -0.44054784272846437, -0.6813706849750716, -0.87410525271767]
128	[0.0, 0.011631313123200648, 0.0208061619808797, 0.03409385681152344, 0.18443709925601315, 0.5147266387939453, 0.6684348457737972]	[0.0, -0.03156210246839031, -0.056781768798828125, -0.07636923539011065, -0.019475535342567518, -0.0021733735737043958, -0.17904281616210938]
129	[0.0, -0.0024750358179996823, -0.0067675741095296615, -0.008252796373869664, 0.08299777382298501, 0.37819812172337564, 0.5802515933388159]	[0.0, 0.002580943860506224, 0.007779472752621253, 0.015994122153834667, 0.034090343274568724, -0.07379230700041095, -0.12604462473016032]
130	[0.0, -0.017514981721576284, -0.04628884164910563, -0.07286121970728843, -0.09595620004754313, -0.04615382144325597, -0.022502196462530932]	[0.0, -0.002447931390060276, -0.016056863885177464, -0.0266165482370484, 0.04574775695800781, 0.26412210966411376, 0.4497021122982625]
131	[0.0, 0.0038568597090868906, -0.0020624461926912474, 0.04938276190506752, 0.271352466784025, 0.4348107388145044, 0.5309335809004931]	[0.0, 0.035557495920282456, 0.06531163265830653, 0.12233432970548996, 0.21991177609092372, 0.34339001304224936, 0.4749227824964022]
132	[0.0, 0.007320203279194359, 0.023977380049856833, 0.02381977282072434, 0.11047313087864996, 0.3321180845561784, 0.7220202998111125]	[0.0, 0.008487701416015625, 0.028916409141139354, 0.028619264301500635, -0.08739471435546875, -0.43151102567973876, -0.61639434412906]
133	[0.0, 0.039589530543277185, 0.065541518361945, 0.07892156902112468, -0.13020565635279624, -0.2993924994217716, -0.3475761413574219]	[0.0, 0.04769425643117842, 0.09298776325426594, 0.1253130561427067, 0.2893196909051188, 0.6492441578915242, 0.9862957502666267]
134	[0.0, 0.000559656243575013, -0.010666596262078443, -0.010604356464586573, 0.10635777523643064, 0.42584017703407717, 0.7351554067511303]	[0.0, 0.03409084520841965, 0.07257511741236655, 0.09955155222039469, 0.12745957625539717, 0.17256586175215904, 0.36103248596191406]
135	[0.0, 0.013691249646639037, 0.02487584164268153, 0.013589859008789062, -0.3148209421258219, -0.4789211875513981, -0.4048884542364819]	[0.0, -0.007472791169819359, -0.011047564054790016, -0.02523723401521405, -0.16529133445338218, -0.65087870547646, -1.089864530061421]
136	[0.0, 0.006482475682308753, 0.010782041047749047, 0.00462783010382406, -0.36367516768606123, -0.5436480672735922, -0.4028475911993734]	[0.0, 0.0435603292364819, 0.08966445922851562, 0.12009470086348628, 0.14412980330617753, 0.7096431129857113, 1.1762337935598266]
137	[0.0, 0.012556377210115599, 0.015597594411749682, 0.09240953545821373, 0.4468420932167456, 0.807301872654965, 1.03540018985146]	[0.0, -0.01031373676500813, -0.014598746048776867, 0.1614515404952197, 0.4286274157072363, 0.5563715884560034, 0.7031626450388053]
138	[0.0, -0.0003122028551612033, -0.00452543559827312, -0.008914847122995617, 0.24519870155736, 0.6336041500693872, 0.7265894036543994]	[0.0, 0.013883992245322219, 0.02398039165296062, 0.034010033858449695, -0.08099957516318934, 0.03809878700657876, 0.5458239505165503]
139	[0.0, 0.0011233279579565547, 0.001276919716283409, 0.16659134312679935, 0.6154722916452515, 0.7650229805394222, 0.6908627560264184]	[0.0, 0.018225218120373476, 0.038445623297439724, -0.07151252345034997, -0.10259126362047777, 0.18257040726511065, 0.3390277059454663]
140	[0.0, -0.000998346429121888, -0.0017412085282169087, -0.17127538982190504, -0.5358163934004931, -0.7829821737189038, -0.8236875032123763]	[0.0, 0.002474031950297828, 0.003801646985506224, -0.14332319560803874, -0.3404577154862256, -0.25064167223478595, -0.13835957175806968]
141	[0.0, 0.0396065962942016, 0.07281253212376626, 0.2919141869795947, 0.7769464191637541, 0.8764884346409847, 0.8657606024491153]	[0.0, 0.03499231840434813, 0.05346599378083905, -0.11781742698267905, 0.17753500687448565, 0.6339946546052628, 0.9897796731246142]
142	[0.0, 0.002015766344572789, -0.0025583568372216092, -0.00496111418071532, 0.22742672970420497, 0.6796023720189153, 0.8018651761506739]	[0.0, -0.014260442633378112, -0.027859838385331237, -0.04184572320235436, 0.0012809351870881613, -0.09646516097219404, -0.3893706673070003]
143	[0.0, 0.0001862174586246823, 0.0002810829564143802, 0.05637269271047529, 0.2481806905646078, 0.4987370340447681, 0.6917993645918994]	[0.0, 0.00010590804250654173, 0.00010640997635658067, -0.20703867862099123, -0.567719308953536, -0.7864399960166528, -0.9493240557218856]
144	[0.0, -0.0035567032663443854, -0.0035501781262849974, -0.003598363775955349, -0.22072390506142003, -0.3563810649671053, -0.19673297279759439]	[0.0, 0.004050606175472815, 0.007301129792865346, 0.0071179239373453385, 0.09230212161415441, 0.46561793277138097, 0.7088289762798103]
145	[0.0, -0.0027500955682051575, -0.006172782496402185, -0.026553555538779694, -0.2940175407811214, -0.656499611703973, -1.0757865403827864]	[0.0, 0.00941828677528811, 0.014966663561368776, 0.010016089991519372, -0.17007024664627846, -0.22159927769711185, -0.4368099413420028]
146	[0.0, 0.009764621132298146, 0.018026954249331872, 0.01687300832648031, -0.29867122047825845, -0.28198693927965657, -0.10112310710706218]	[0.0, 0.023936723407945948, 0.03766059875488281, 0.06313022814298908, 0.1269752100894319, 0.5511650286222753, 0.9457678543893913]
147	[0.0, -0.012011778982062182, -0.03577232360839844, -0.3302694621839022, -0.5930795167621818, -0.9094800447162834, -1.029856330470035]	[0.0, 0.04086695219341063, 0.0905438473350122, 0.07320805599814939, 0.4201422239604744, 0.7437123750385481, 1.0974502563476562]
148	[0.0, -0.0037725348221631094, -0.008091675607781568, -0.012026836997584667, 0.2347243459601147, 0.6652380290784334, 1.0261520586515722]	[0.0, -0.02404413725200527, -0.035851127222964685, -0.050899104068154344, 0.03948161476536782, 0.034586253919099086, -0.1922351435611125]
149	[0.0, -0.0012041393079256224, -0.002500132510536268, -0.003222917255602198, 0.2915691074572111, 0.47553238115812624, 0.6550515325445878]	[0.0, -0.027849799708316247, -0.05363865902549314, -0.07663726806640625, 0.0549672779284025, -0.23374055561266438, -0.5889209948087997]
150	[0.0, -0.007624375192742505, -0.007629896465100927, -0.007651479620681911, 0.31429140191329186, 0.8288985804507609, 1.2358715659693669]	[0.0, 0.00699294240851156, 0.007062209279912857, 0.007035606785824378, 0.0534599705746297, 0.09361216896458657, 0.44552702652780596]
151	[0.0, 0.00044521532560715116, 0.0007614336515731068, 0.10099109850431809, 0.4401402724416634, 0.6966204392282593, 0.8572919745194287]	[0.0, 0.0035496761924349585, 0.007292596917404026, -0.05549129686857501, -0.23138146651418534, -0.2638621079294303, -0.23717378315172688]
152	[0.0, 0.0024504410593140236, 0.003912072432668445, 0.12154528969212652, 0.39307544105931314, 0.6545905063026831, 0.7694550564414575]	[0.0, 0.004319642719469385, 0.012280313592207825, -0.06359552082262532, -0.3153002889532788, -0.35386938797800127, -0.3163503345690275]
153	[0.0, 0.004852445502030456, 0.007469528599789221, 0.011829075060392658, 0.1317992963288961, 0.4417396846570467, 0.6708348424811117]	[0.0, 0.011500810322008448, 0.02614422848350184, 0.042567002145867505, -0.06678782011333251, -0.1738653684917244, -0.045817525763260036]
154	[0.0, -0.005752161929482025, -0.01171187350624514, -0.016380611218904217, 0.1386396508467822, 0.5513698176333777, 0.7890590868498149]	[0.0, -0.01434526945415282, -0.03227083306563472, -0.04158170599686439, -0.04801248249254719, -0.09617253353721189, -0.41698305230391597]
155	[0.0, -0.000213070919639069, 0.0015424427233248217, 0.0015374233848173269, 0.19754911723889768, 0.5650309512489717, 0.8087173261140523]	[0.0, 0.0078115965190681536, 0.024387460005910633, 0.02684944554379065, -0.033136668958162474, -0.016992468582956555, 0.05553044770893312]
156	[0.0, 0.00655927156147218, 0.02358286004317467, -0.054635499653063135, -0.4126711895591333, -0.7202135889153727, -0.8665423644216439]	[0.0, 0.0186955301385181, 0.05423897191097904, 0.043799751683285315, 0.07950582002338624, 0.14522552490234375, 0.22389763279965091]
157	[0.0, 0.001151436253597815, 0.001201629638671875, 0.0010103928415396979, 0.10552356117650064, 0.41027420445492346, 0.6589181799637638]	[0.0, -0.007271013761821266, -0.01439345510382406, -0.023523631848786586, -0.019365611829255336, -0.06034399333753093, -0.13915312917608968]
158	[0.0, -0.00018170005396811462, -0.0003428208200553229, 0.0001315066688940547, 0.1416557713558797, 0.5215976112767269, 0.7906973989386303]	[0.0, -0.007080278898540016, -0.014149013318513148, -0.021943544086656885, -0.017857802541632495, 0.0020263069554378177, -0.14964254278885658]
159	[0.0, 0.006912131058541604, 0.010803122269479104, 0.010937640541477833, 0.13093647203947345, 0.39917393734580564, 0.5963310442472753]	[0.0, 0.016157752589175622, 0.031841679623252794, 0.03968891344572345, -0.022110688058953443, -0.14760067588404624, -0.11197893243086998]
160	[0.0, 6.525140059387979e-06, 0.001762289749947854, 0.0031837664152440937, 0.15335534748278157, 0.46658716703716063, 0.6864994450619344]	[0.0, -0.00010640997635658067, -0.009990993298981898, -0.013515070865028456, 0.15915067572342778, 0.32895690516421716, 0.24990031593724282]
161	[0.0, -0.002784227070056211, -0.0051212310791015625, -0.005986565037778391, 0.15315658167788815, 0.49808351617110347, 0.6580694098221622]	[0.0, 0.015881688971268737, 0.03334246183696532, 0.041061200593647484, 0.023960816232781568, -0.009105581986276867, 0.13217072737844404]
162	[0.0, -0.008102718152497523, -0.017857802541631607, -0.018607189780786904, -0.09596573679070719, -0.18651209379497313, -0.3486603184750203]	[0.0, 0.00831804777446532, 0.016953819676449378, 0.018693020469264354, -0.12538909912109375, -0.5634066933079769, -0.8802589617277441]
163	[0.0, 0.006993444342362487, -0.0002745578163549922, 0.07601135655453284, 0.3453671304803141, 0.5451187334562597, 0.6904039884868416]	[0.0, -0.006413710744757495, -0.014654962640059388, -0.0053822366814859635, 0.036208504124691565, -0.0008161444413028462, -0.07017436780427566]
164	[0.0, -0.00011845638877439058, 0.0007569162469165391, 0.0014656468441609505, 0.13519889429995846, 0.46190613194515784, 0.6647536629124691]	[0.0, 0.013512561195774708, 0.018664912173622206, 0.025844573974609375, 0.02255540145070878, -0.06237180609452153, 0.021199176186009083]
165	[0.0, 0.0017000499524568724, 0.003388555426346862, 0.0024569661993734115, 0.12798309326171875, 0.38451244956568686, 0.5792547527112459]	[0.0, -0.003590834768194995, -0.007779472752622141, -0.011281967163085938, 0.024808582506681276, 0.22365670455129472, 0.2976648431075244]
166	[0.0, 0.00029915257504065096, 0.0016242579409944113, 0.001227730198910315, 0.12050729048879472, 0.35651759097450597, 0.567831240202251]	[0.0, -0.006974872789885289, -0.02637160451788656, -0.02765605324193121, 0.023953287225020325, 0.22793016935649657, 0.29030247738486814]
167	[0.0, 0.001321591828999047, 0.0070416299920328385, 0.00974755538137373, 0.130767822265625, 0.37710792139956784, 0.60209123711837]	[0.0, -0.009281258834036521, -0.024241899189196836, -0.03581649378726404, 0.05495372571443191, 0.28870181033485753, 0.3107758572227075]
168	[0.0, -1.2046412417809904e-05, -0.0006577843113948489, -0.0003106970536084219, 0.18856349744294842, 0.6651928550318669, 0.9974788364611173]	[0.0, 5.0193385074059904e-05, 0.002720983404861599, 0.006627032631321583, -0.014774422896535633, 0.10613090113589596, 0.5674231679815991]
169	[0.0, -0.002512680856805005, -0.002561870374178099, -0.0028183585719059323, -0.1310950831363078, -0.17883903101870935, -0.4266869394402759]	[0.0, -0.005145323903937182, -0.005495673731753747, -0.005883166664524708, 0.10771299663342937, 0.6637703744988697, 1.1198656182540088]
170	[0.0, 0.0030748467696337656, 0.0066433454814713855, 0.006512340746428258, 0.11966077904952233, 0.4241052426789933, 0.958195485566792]	[0.0, 0.004980689600894372, 0.010798604864823425, 0.010633970561780615, -0.08546026129471684, -0.5151688425164478, -0.6593478353399984]
171	[0.0, 0.025955250388697504, 0.04946633389121624, 0.13825943595484702, 0.5171974081742139, 1.0703741876702555, 1.5001540434987923]	[0.0, 0.04531408611096843, 0.07956404435007247, -0.010207828722501588, -0.3138225956967, -0.3678537669934725, -0.4102109607897306]
172	[0.0, -0.0006048302901415781, -0.0017206292403368906, -0.001380820023385354, 0.11309171977796062, 0.46558580900493496, 0.6815252806011003]	[0.0, -0.007812600386770896, -0.011969616538600292, -0.01983793158280278, 0.003275620309930005, 0.06822786833110595, -0.03711298892372561]
173	[0.0, 0.009340988962273755, 0.008889248496608104, 0.10243967959755373, 0.35828590393066406, 0.5782102283678556, 0.670105783562911]	[0.0, 0.016560303537469068, 0.015445508454974721, -0.08373712238512532, -0.26635722110146, -0.2417975977847453, -0.1436193365799756]
174	[0.0, 0.0034688648424650026, 0.006460892526727768, 0.08209429289165371, 0.2907652603952515, 0.5043170326634456, 0.6528452823036597]	[0.0, -0.00414597360711344, -0.007706190410413427, 0.08909978364643223, 0.3657110113846622, 0.5099166067023022, 0.6271999760677938]
175	[0.0, 0.0040852396111734635, 0.0038824583354744036, -0.29365941097861903, -0.5985681634200253, -0.6386907477127881, -0.6451155010022616]	[0.0, 0.008169977288497776, 0.014932532059519055, 0.004829105577971227, 0.3477864516408822, 0.7332089072779606, 1.0148746088931437]
176	[0.0, -6.625526829751038e-05, -0.0010932119269115859, -0.0010977293315681536, -0.16129694486919188, -0.46564855073627687, -0.6221505215293481]	[0.0, -0.002847470735249047, -0.013700284455952172, -0.013589357074938135, -0.005911776894017784, -0.0177037088494556, -0.17226921884637125]
177	[0.0, -0.00016312850149091673, -0.00023791664525063538, 0.14351292660361814, 0.45892263713635906, 0.5069004861932047, 0.4269494508442122]	[0.0, 0.0035065098812703255, 0.00685240093030437, 0.007338774831671557, 0.12252004523026283, 0.40149036206697186, 0.575784382067229]
178	[0.0, -0.008041984156558435, -0.02054716411389812, 0.2922785909552328, 0.745564009013929, 0.9728030154579566, 1.12860127499229]	[0.0, -0.006395641126130336, -0.010951192755447536, -0.03325010600842937, -0.11071154945775064, -0.5483988711708472, -0.8524021349455175]
179	[0.0, -0.0037875928376847057, -0.009674273039165016, 0.1842192599647925, 0.5546931216591284, 0.8224321666516756, 1.0341764751233553]	[0.0, -0.01158864874588783, -0.02405267012746659, 0.00043015731008466673, 0.21805261310778157, 0.25826905903063313, 0.21575174833598876]
180	[0.0, -0.0006595410798722057, 0.0010447753103157709, 0.21419675726639564, 0.327622012088173, 0.27369172949539955, 0.18306882757889564]	[0.0, -0.026435350116930323, -0.056552886962890625, -0.10532027796695065, -0.5448978825619344, -1.108957089875874, -1.5517013951351766]
181	[0.0, -0.005499187268708461, -0.006681241487201284, 0.2806086289255241, 0.6454216806512134, 0.8473240701775806, 0.7834549954063013]	[0.0, 0.006841860319438453, 0.006633557771380971, 0.02665318940815098, 0.3572067461515722, 0.8654368551153881, 1.3196056767513875]
182	[0.0, -0.0030557732833056406, -0.005875135722913427, -0.007432636461760289, -0.24144574215537595, -0.6551948346589738, -0.9457688582570931]	[0.0, -0.006317339445415016, -0.013760516518041221, -0.026842920403731263, 0.13107199417917315, 0.08213243986430907, 0.3122113880358244]
183	[0.0, -0.009410757767525979, -0.004166050961142531, -0.0019103602359162863, -0.275442725733706, -0.42716729013543375, -0.7161175577264078]	[0.0, -0.0691494188810653, -0.14305917840254967, -0.2155489670602897, -0.3601957622327303, -0.8924258382696859, -1.3415687962582235]
184	[0.0, 0.0011815522846418958, -0.011354747571443724, -0.31926907991108155, -0.5400542209022925, -0.5167459186754728, -0.45124053955078125]	[0.0, -0.03663715563322345, -0.06702774449398685, -0.14882288481059813, -0.5526402122096012, -0.93233259100663, -1.2136916110390112]
185	[0.0, -2.509669253747404e-06, -3.0116031046745206e-06, -0.0008984615928246953, 0.11059610467208003, 0.38280988994397624, 0.4846382141113281]	[0.0, 6.575333444658327e-05, 6.876493755125779e-05, 0.003972304494757495, -0.01010493228310061, 0.16709829631604656, 0.4032847755833675]
186	[0.0, -0.002167350367495935, -0.0023380078767472057, 0.021208712929174034, 0.19879792865953938, 0.5747629466809725, 1.01652044998972]	[0.0, 0.022350612439607787, 0.0455339331375928, 0.07465262162058028, 0.05750154194079027, 0.20760235033537278, 0.19645439951043464]
187	[0.0, -0.006895567241468115, -0.010505475495991234, -0.020584809152703443, -0.12222089265522218, -0.3543276535837272, -0.7446941576505965]	[0.0, 0.0016182347347868387, -0.003421683060494729, -0.006484483417711573, -0.01956738923725254, -0.24729276958264812, -0.3207783950002563]
188	[0.0, -0.0004868758352181146, -0.0012312437358650286, -0.004646401656301258, -0.25890199761641597, -0.854319522255345, -1.258403376529091]	[0.0, -0.01251019929584718, -0.019628123233193406, -0.028567565114874682, 0.10270771227384845, 0.1234164990876847, 0.0718417920564347]
189	[0.0, -0.0070988504510172135, -0.0092315673828125, 0.2423060567755453, 0.6122383318449325, 1.0972615292197778, 1.5823881249678764]	[0.0, 0.006847883525647802, 0.016544241654245617, 0.11076349961130205, 0.4851516924406356, 0.5507755279541016, 0.8045455029136255]
190	[0.0, 0.0001601168983862422, 0.000851781744706237, 0.0001646343030428099, -0.061783037687602516, -0.2926113730982731, -0.48847047906172847]	[0.0, 0.006585874055561547, 0.01337151778371748, 0.01636103579872561, -0.027521033036080667, -0.21691121553119785, -0.34093103910747313]
191	[0.0, -0.0008482682077506354, -0.0007594259161693984, -0.0008307005229744036, -0.12662636606316813, -0.14500567787571939, -0.23519666571366127]	[0.0, -0.003985856708728086, -0.01592937268708905, -0.019315418444182164, 0.04396237825092442, 0.5279360319438728, 0.8908861561825399]
192	[0.0, 6.876493755125779e-05, 0.00028509842722002077, 0.11998276961477128, 0.4005281548751025, 0.6122885252300057, 0.7786253878944791]	[0.0, 2.208508943279952e-05, 0.0006700816907381224, 0.012263749775134336, 0.24413359792608968, 0.3265596690930819, 0.3338572853489925]
193	[0.0, 0.007949126394171557, 0.014002448634097497, 0.013419201499536904, 0.1397940987034847, 0.3795914900930306, 0.8395074543200041]	[0.0, -0.030841827392578125, -0.06359200728566972, -0.0867512351588191, -0.0012488114206412604, 0.3866055137232731, 0.5293339177181853]
194	[0.0, 0.000705718994140625, 0.0006821281031559323, -0.14083711724532222, -0.5329930154900797, -0.8693976151315788, -0.9234900223581413]	[0.0, -0.01079308359246589, -0.01080763967413656, -0.013865420692845909, 0.14163669786955158, -0.04547068947239996, -0.3631119979055306]
195	[0.0, 0.0003011603104443594, 0.0039758180317130964, 0.004038559763055005, 0.12123710230777185, 0.47438822294536376, 0.9809554250616781]	[0.0, 0.0009516665810034297, 0.01019728811163656, 0.010252500835218115, -0.06962826377467124, -0.3487260718094669, -0.32736979032817626]
196	[0.0, 0.0006334405196346538, 0.00028459649336998183, 0.12863811693693528, 0.39895208258377934, 0.6481301157098072, 0.814585434763055]	[0.0, -0.013288196764494664, -0.017586256328382177, 0.002714458264802211, 0.20886019656532628, 0.2040165349056844, 0.10468181810880939]
197	[0.0, 0.0014074225174756094, 0.0025407891524462656, 0.005946912263569359, 0.09261432446931561, 0.2489029733758219, 0.3776786201878597]	[0.0, 0.00996037533408689, 0.023402665790758448, 0.033353504381681276, -0.06764261346114342, -0.34290815654553874, -0.4604761224043994]
198	[0.0, -7.980748226721346e-05, -0.0002805810225634531, -0.0009973425614200337, 0.1437819631476156, 0.25744889911852376, 0.35874517340409184]	[0.0, -0.00735232704564126, -0.01501585307874187, -0.02379317032663497, 0.03306188081440187, 0.4750879187332959, 0.7959360825388053]
199	[0.0, 0.003644541690223768, 0.018058576081928734, 0.01765000192742594, 0.12837259392989342, 0.36016263459858155, 0.6576964729710628]	[0.0, -0.01886267411081466, -0.03332439221833905, -0.05644296344957844, 0.025471637123509083, 0.31273339924059407, 0.34304568642064126]
200	[0.0, -8.934422543127596e-05, -0.00031621832596595567, 3.5637303402502596e-05, 0.12303804096422688, 0.4061292347155119, 0.603016301205284]	[0.0, 0.007245415135433753, 0.01016315660978595, 0.016291768927322536, -0.05007944608989501, -0.19913773787649092, -0.15648841857910156]
201	[0.0, -0.003161179391961255, -0.006858424136512831, 0.1977674584639706, 0.6279759658010384, 1.0479781502171566, 1.12652577851948]	[0.0, -0.005567952206259719, -0.014681063200297828, 0.016795208579615917, 0.2804550371671981, 0.11170989588687341, -0.08414519460577718]
202	[0.0, -0.000553131103515625, -0.00011795445492435164, 0.15136467783074625, 0.3504386701081925, 0.6413700706080379, 0.7835744556627775]	[0.0, 0.003317280819541857, 0.00658537212171062, -0.054541136089124365, -0.30641605979517905, -0.31990503009996907, -0.21669538397538002]
203	[0.0, -0.008062563444438453, -0.008513801976254065, 0.12345665379574466, 0.43042082535593185, 0.5571902425665609, 0.5581916005987875]	[0.0, 0.01470666182668623, 0.03423239055432781, 0.005114204005191247, 0.0493486304032178, 0.2949288016871403, 0.4247705559981494]
204	[0.0, -4.5174046566565096e-05, 0.0006158728348575337, 0.0017698187577090962, 0.09543368690892251, 0.20751250417608968, 0.31206482335140784]	[0.0, 2.2587023283726637e-05, 0.0041610316226359245, 0.007709202013518102, -0.10609375803094157, -0.4205236936870369, -0.6052192888761816]
205	[0.0, 0.013468892950760036, 0.035979622288754065, 0.04981241728130126, -0.2403530321623153, -0.30861151845831625, -0.12409210205078125]	[0.0, 0.047193326448138784, 0.09908977307771316, 0.1377341621800472, 0.23943850868626626, 0.7031867378636409, 0.9743007860685644]
206	[0.0, -0.0010430185418384141, -0.0014084263851774637, -0.0019093563682162085, 0.1283314353541316, 0.44230561507375565, 0.6299269826788647]	[0.0, 0.012163864938837143, 0.014679055464895896, 0.01767560055381434, -0.02923262746710531, -0.11412369577508219, -0.02313714278371659]
207	[0.0, 1.8069618627158945e-05, 0.0015971535130550052, 0.12099366439016279, 0.1830547734310759, 0.1972840961657072, 0.20577531111867842]	[0.0, 0.0017663052207543828, 0.0005962974146793698, -0.09366587588661535, -0.4470313222784741, -0.706045251143606, -0.8848104978862557]
208	[0.0, -0.0018084676642171615, -0.008525848388671875, -0.013655612343236534, -0.29659622593929935, -0.6198270697342725, -0.5820992118433903]	[0.0, -0.027265548706054688, -0.06540549428839437, -0.09781435916298342, -0.07582714683131186, -0.43241952594957844, -0.8130219108179997]
209	[0.0, 0.013234489842465003, 0.028904362728721544, -0.2534806100945719, -0.22777356599506593, 0.06284713745117188, 0.26811499344675127]	[0.0, -0.014774924830385672, -0.07752016970985753, -0.3219157771060335, -0.8845986818012435, -1.2034150173789575, -1.4382272017629516]
210	[0.0, -0.0002835926256681276, 0.020528592561420922, 0.2555646394428459, 0.7143382022255347, 1.0160677056563525, 1.0547813616300887]	[0.0, -0.006219462344520643, -0.0111931248715047, 0.22147530003597904, 0.3331319909346737, 0.06649017333984375, -0.1775852002595597]
211	[0.0, 1.9073486328125e-05, 0.0002981487073396849, 0.00020830254805748183, 0.10123303062037436, 0.30300993668405596, 0.43450656690095624]	[0.0, 0.00010440224095464856, 0.0029834948087996693, 0.007346805773283727, -0.0654160348992594, -0.1781177520751953, -0.07651830974378093]
212	[0.0, -0.0009210486161084219, -0.0017994328549040262, 0.01065505178351156, -0.17103697124280437, -0.6189727783203125, -0.7643900419536394]	[0.0, 0.00786028410259032, 0.015675896092465003, 0.01875024092824784, -0.12768193295127528, -0.05921163057026124, 0.37669784144351315]
213	[0.0, -0.000483362298262513, 0.001557500738846862, 0.0030863912482015365, 0.13715994985480062, 0.44822190937243, 0.6586722323769019]	[0.0, -0.00800885652240968, -0.011852665951377794, -0.01664764002749841, 0.04285360637464031, 0.20361247815583816, 0.19198919597424968]
214	[0.0, -0.0014315153423112292, -0.0011152970163443854, 0.15103791889391438, 0.4722439615350016, 0.7427647239283512, 0.8349438717490747]	[0.0, 0.013390591270045604, 0.03078661466899657, -0.018202631097090638, -0.2663737849185335, -0.28288991827713783, -0.21329678987201905]
215	[0.0, -0.0009250640869140625, -0.0023239537289265755, 0.17552576566997313, 0.5382733595998666, 0.6279925296181128, 0.5888135809647403]	[0.0, -1.0540610865916733e-05, 0.0010595823589127917, 0.01809571918688313, 0.21402459395559248, 0.5306379418624072, 0.7376465044523544]
216	[0.0, 0.0010879416214790716, -8.281908537233207e-05, -0.25430127194053265, -0.5210178776791223, -0.7988191905774569, -1.0227825767115544]	[0.0, -0.005394283093903773, -0.013133601138465956, 0.056721536736739964, -0.34115189000179846, -0.8593283201518807, -1.305247357017115]
217	[0.0, 0.012195988705283156, 0.017247450979132495, 0.02243845086348628, -0.24957506280196373, -0.6122157448216488, -0.6867815318860506]	[0.0, -0.020645041214792492, -0.0547534541079866, -0.07523335908588624, -0.21022897017629472, -0.6090876930638363, -0.9995365142822266]
218	[0.0, -0.00087738037109375, -0.0014254921361018802, -0.21797631916246907, -0.6443500518798819, -0.9680609954030883, -1.1131595310411955]	[0.0, 0.008084648533871253, 0.017942629362407203, -0.043402220073499365, 0.2642330370451278, 0.8893565127724097, 1.5564409055207902]
219	[0.0, 0.004229796560187182, 0.06909771969443845, 0.43947972749408937, 0.7593897769325659, 0.8448394976164169, 0.8999618731046981]	[0.0, -0.006073399593955031, 0.08000323646946939, 0.21501541137695312, -0.1400636371813322, -0.4643726348876953, -0.7111669841565584]
220	[0.0, 2.7606361790333267e-05, 1.606188322345048e-05, 0.12712328057540123, 0.1988405930368522, 0.5856584247789884, 0.857702054475483]	[0.0, -5.671852513433606e-05, -4.467211271652616e-05, 0.08743938646818439, -0.17034631026418623, -0.33055405867727217, -0.3601024025364934]
221	[0.0, 0.008168471486944995, 0.008220672607421875, 0.0705126712196753, 0.24262076929995935, 0.5259875247353003, 0.6829959467837687]	[0.0, 0.007322712948447219, 0.007347307707133766, -0.10406694914165371, -0.4062773052014803, -0.4235091962312403, -0.29467883862947186]
222	[0.0, -0.004174583836605628, -0.006845373856394055, -0.009512148405375953, 0.18193144547311846, 0.5884572079307153, 0.7946330622622844]	[0.0, -0.006797188206722815, -0.009284772370991234, -0.014717704371402185, -0.0543433741519328, -0.14992713928222656, -0.5489856318423625]
223	[0.0, 0.0051337794253702995, 0.008116772300318154, -0.058197222257915904, -0.15945585150467778, -0.06674114026521405, 0.04558161685341222]	[0.0, -0.007749356721576284, -0.012732054057874365, -0.03209616008557781, -0.22691124363949378, -0.4993724822998047, -0.6748997537713297]
224	[0.0, 0.0011489265843440677, 0.0026803267629524896, 0.011948033383017531, -0.008221174541272802, -0.3889721318295134, -0.5260251697741056]	[0.0, 0.0010776519775390625, 0.003833770751953125, 0.0073528289794921875, 0.027563195479543445, 0.15475674679404783, 0.47994212100380373]
225	[0.0, 0.007132981952867823, 0.007202248824270008, 0.09987981695877846, 0.4669053930985294, 0.7529007761101969, 0.8286104704204353]	[0.0, 0.013703296059055958, 0.014069205836245935, -0.05452658000745281, -0.2734666121633431, -0.16761679398386065, 0.0021397440057056016]
226	[0.0, -0.0035893289666422135, -0.0030612945556640625, -0.0027450762296972187, -0.17741303694875565, -0.5954115014327197, -1.0399527298776725]	[0.0, -0.006902092381527503, -0.00950261166221189, -0.012545334665398755, 0.13252057527240968, 0.41847730937757, 0.5436028932270256]
227	[0.0, 5.521272358421925e-06, -1.5058015518931711e-06, -9.837903474441134e-05, 0.1641238363165609, 0.5211363340678972, 0.36619286788137373]	[0.0, -3.0116031046745206e-06, 5.521272357533746e-06, 0.00017567684775876558, 0.10231770967182285, 0.4812955856323242, 0.899333451923571]
228	[0.0, -1.7065750925304712e-05, -7.529007761242212e-06, 3.7143104955283945e-05, 0.06965185466565593, 0.1969317386024878, 0.10698970995451251]	[0.0, 1.5058015522484425e-05, 2.3088957133765575e-05, 8.382295307374221e-05, -0.06767172562448565, -0.3935322008634863, -0.6483594994795947]
229	[0.0, 4.316631116374481e-05, 0.0001832058555200078, -0.0001811981201171875, 0.1582793185585425, 0.5360507965087891, 0.6511653097052328]	[0.0, -8.633262232660144e-05, -0.0003884968004728151, -0.0072132913689859635, 0.07392531947085779, 0.053978970176295604, -0.22054421274285563]
230	[0.0, -0.007353832847194042, -0.014317663092362487, -0.021333192524156885, 0.15734120419150877, 0.5867009413869759, 0.8889178225868628]	[0.0, -0.01880495171797847, -0.038676512868780044, -0.05624570344623692, -0.049606122468646596, 0.1153022364566203, -0.011354245637591909]
231	[0.0, -0.00039502194053309125, 0.003985354774876271, 0.007831673873098133, 0.13530028493780843, 0.4348945617675781, 0.6744219127454256]	[0.0, -0.007171128925524961, -0.015867634823448107, -0.029125213623046875, 0.050609990170126906, 0.19691969219007, 0.15336488422594563]
232	[0.0, -0.0002690365439965703, -0.0003674155787418698, -0.0004532462672184323, 0.16349591706928468, 0.510549043354235, 0.6933498382568359]	[0.0, 0.0040847376773234245, 0.007943605121814024, 0.008040478355006542, -0.03803453947368407, -0.03147526791221189, 0.21605140284488122]
233	[0.0, -0.0011163008840462396, -0.0026160792300577995, 0.16154088472065098, 0.5269773382889591, 0.7746315002441406, 0.8603060872931225]	[0.0, -0.0077212484259359115, -0.016996484053762195, 0.030926152279501906, 0.15774576287520503, 0.05666230854235188, -0.09998522306743407]
234	[0.0, 0.002275266145405297, 0.005340074238024961, 0.006103013691149961, 0.1430596803364006, 0.3866712670577206, 0.6233812633313631]	[0.0, 0.014620831138208779, 0.030016146208110328, 0.0369006709048616, -0.06624974702533937, -0.4650286624306128, -0.6952983454654094]
235	[0.0, 0.0006439811304996823, 0.0009401221024365469, 0.19345032541375407, 0.5455860338712997, 0.8015735525833936, 0.9118870684975073]	[0.0, 0.0062847137451171875, 0.013713334736070948, -0.05056331032200845, -0.19614922372918375, -0.13803482055664062, -0.0289952127557056]
236	[0.0, 0.0022777758146590443, 0.004454160991468115, 0.1684213939465975, 0.29022467763800375, 0.5720173685174235, 0.44811248779296875]	[0.0, -0.0051844747442952865, -0.011048065988641831, 0.1416050760369547, 0.665456370303505, 1.1330719998008325, 1.640234244497198]
237	[0.0, 0.0001264873303865599, -0.002364610370836573, -0.005116211740594068, 0.17602117438065346, 0.56097381993344, 0.9393456107691716]	[0.0, 0.004391921193976245, 0.011400925485711255, 0.01951518811677655, -0.0467275318346525, -0.2802813680548413, -0.20709790681537843]
238	[0.0, -0.00020328320954998702, 0.0004552540026212526, 0.0019756116365128307, 0.17710635536595376, 0.4994066138016553, 0.7856614966141553]	[0.0, 0.007174140528628747, 0.016043311671206872, 0.027759451615183117, -0.021860725001284997, -0.25362165350663, -0.2619386974133944]
239	[0.0, 0.01883456581517251, 0.02757674769351315, 0.03759032801577877, 0.24503456918816813, 0.6923545034308178, 1.1419667695697981]	[0.0, -0.04956295615748374, -0.09833335876464844, -0.1466249164782072, -0.0643328616493628, -0.20300413432874187, -0.28739427265368]
240	[0.0, -0.0005039415861425312, -0.006283709877415333, -0.013652098806280044, 0.1514996980365959, 0.5157611244603206, 0.8025636171039787]	[0.0, -0.025597622520045604, -0.0476109354119556, -0.07250936407791997, -0.045626790899979675, 0.12002794366133784, 0.07561081334164221]
241	[0.0, 0.008205112658049352, 0.010296169080232787, 0.10490718640779217, 0.3638031608179997, 0.6231237712659334, 0.8363633406789681]	[0.0, 0.011178066855983104, 0.011751777247378747, -0.12447758724814939, -0.3593515094957853, -0.37990068134508626, -0.3947639465332031]
242	[0.0, -0.019876078555458143, -0.025415420532226562, 0.28327188993755215, 0.5387652547735922, 0.5525799801475131, 0.5318104593377369]	[0.0, 0.035654369153474086, 0.079579604299445, 0.20225474708958657, 0.6932364012065682, 1.1096347005743725, 1.4218744478727636]
243	[0.0, -0.00011042544716310942, -0.001366263941714685, 0.008115768432617188, 0.18304473475406002, 0.5927487423545434, 1.0843673505281144]	[0.0, 0.03418370297080564, 0.058578691984477516, 0.0828346453214941, -0.008935928344726562, -0.08945113734195154, -0.1309254294947575]
244	[0.0, -0.0005044435199943464, -0.0013873451634465184, 0.1530072563572933, 0.5696941676892724, 1.0224716286910205, 1.346909623397024]	[0.0, 0.008356696680972497, 0.019098583020661586, -0.13313092683490968, -0.3611404017398234, -0.4478419454474194, -0.4755913583855884]
245	[0.0, 0.021995494240208302, 0.03867350126567626, 0.05273291939183267, 0.15568005411248453, 0.4733780810707495, 0.9133241051121761]	[0.0, -0.03550328706440187, -0.06043082789370846, -0.09199042069284502, -0.005488646657843432, 0.22573722036261312, 0.2702346600984269]
246	[0.0, 0.0016684281198600104, 0.006395641126130336, 0.01206849750719563, 0.15327503806666254, 0.541676973041735, 0.9121232283742797]	[0.0, 0.011333164415861852, 0.02914027163856936, 0.034291116814864964, -0.09806582802220376, -0.35945892333984286, -0.5795413569400178]
247	[0.0, 0.0071174220034952995, 0.015735124286852198, 0.024728775024414062, -0.09169327585320719, -0.39686152809544595, -0.4951542302181844]	[0.0, 0.014479285792300622, 0.026362569708573425, 0.03997852927760093, 0.07297817029451092, 0.2879097587183903, 0.7410506198280737]
248	[0.0, -0.013778084202816565, -0.021847674721165333, 0.12804533305921062, 0.4451751708984375, 0.6372150621916122, 0.7266526473195931]	[0.0, 0.023595408389442518, 0.05177698637309813, 0.012117185090717797, 0.18896705225894284, 0.5101811258416422, 0.7627833516974194]
249	[0.0, -0.010828720895867505, -0.018733677111173463, 0.21963872407612062, 0.5732932843660059, 0.8383976785760181, 0.9867291701467416]	[0.0, 0.007179661800986281, 0.02873069361636471, -0.005221115915398755, 0.24097743787263592, 0.5836183146426555, 0.8825916992990592]
250	[0.0, -1.0038677009660546e-06, -0.001329120836759401, 0.26424909892835124, 0.4258692891974203, 0.30363384046052655, 0.21032684727718998]	[0.0, 2.0077354028202876e-06, 0.0002459475868628047, -0.01275112754420249, 0.33194391350997154, 0.7208819138376334, 1.0404215360942635]
251	[0.0, -0.0006791165000512578, -0.0007975728888265365, 0.18170908877724123, 0.5802069212260994, 0.828787151135896, 0.7842641127736947]	[0.0, 0.014794500250565612, 0.014564614546926258, -0.0776943407560653, -0.15150722704435626, 0.1852246334678247, 0.4299163818359375]
252	[0.0, 0.009962885003340638, 0.012511705097399073, 0.016105551468697854, 0.17569692511307533, 0.5259443584241366, 0.7170913093968441]	[0.0, -0.017242431640624112, -0.03312713221499752, -0.050967367071853786, 0.030790128205952172, 0.011538957294665586, -0.33654363531815346]
253	[0.0, -0.016484009592156568, -0.02241686770790441, -0.03884968004728595, -0.11269167849892003, -0.4238434841758325, -0.6672638341000203]	[0.0, -0.015342110081722815, -0.028948532907586255, -0.03399748551218096, 0.1657275149696753, 0.521514792191355, 0.9487930097078019]
254	[0.0, -0.03004375256990066, -0.021013962595086255, 0.006202898527447154, -0.0609588623046875, -0.39363359150133626, -0.503997802734375]	[0.0, 0.03982142398231936, 0.12176714445415282, 0.17790141858552655, 0.24104570087633626, 0.43003333242316, 0.7053934900384204]
255	[0.0, -0.0025784341912515885, -0.0057064859490640885, 0.23217552586605716, 0.6167155817935344, 0.8168963382118628, 0.8597263536955184]	[0.0, -0.00933396188836344, -0.01862375359786217, 0.043548784757915016, 0.038924970124897484, -0.17363598472193686, -0.3833876158061784]
256	[0.0, 0.0029267762836653333, -0.00038498326351810164, 0.20345436899285563, 0.6552545647872119, 0.9405126069721419, 0.9624536413895459]	[0.0, 0.0010761461759862812, 0.011616255107679052, -0.07779623332776531, -0.16412985952276937, 0.17188875298750972, 0.4366724114668994]
257	[0.0, -0.010011070653011878, -0.012383210031609693, -0.050067399677478086, -0.4546255814401734, -0.7302801232588925, -0.7219926934493222]	[0.0, -0.0031335730301700337, -0.003415659854286268, 0.013430244044253747, -0.03536425138774657, 0.31114628440455405, 0.5810059999164787]

## Sheet: 2e_Pressure
	x	y
0	[0.0, -0.00023289730674402875, -1.405414782151837e-05, 0.06104469299316406, 0.37032478734066565, 0.38585311488101315, 0.2966629831414469]	[0.0, 0.004030528821442836, 0.00795263993112627, -0.025663877788343115, 0.019397735595703125, 0.4622123115941097, 0.8076241141871403]
1	[0.0, 0.007738314176861216, 0.005549380653783409, -0.10459147001567626, -0.5309416118421053, -0.9063454678184106, -1.1050234342876228]	[0.0, -0.061267049689041286, -0.12654404891164628, -0.20208509344803627, -0.4188602849056844, -0.9635102121453532, -1.5192945379959903]
2	[0.0, -0.02455610977975997, -0.030968816656815612, -0.02421328895970376, 0.32810060601485347, 0.4394305379767163, 0.5903148651123047]	[0.0, -0.04576181110582844, -0.08679138986687907, -0.13614202800549968, -0.25214747378700686, -0.8079242706298828, -1.29486083984375]
3	[0.0, 0.0028238798442643542, 0.0034307178698087526, 0.10183484930741216, 0.4070618278101872, 0.48749170805278563, 0.43868566814221843]	[0.0, 0.014408513119346544, 0.021210720664576854, -0.06346903349223876, 0.008009860390111534, 0.33490783289859216, 0.5728455593711459]
4	[0.0, -0.005318993016293128, -0.0007283060174243516, 0.2539976019608341, 0.5739021301269531, 0.6069509606612353, 0.5159352955065275]	[0.0, 0.04941588953921627, 0.08462403949938313, 0.022430419921875, 0.3563489412006575, 0.7651830974378075, 1.0875616575542244]
5	[0.0, 0.00035436529862309385, -1.2548346267848842e-05, -0.14944176924856034, -0.5166706285978613, -0.7016372680664062, -0.7356713947496916]	[0.0, 0.005962472212941883, 0.007339276765522484, -0.05543407640959064, -0.13552615517064126, 0.07352176465486249, 0.24309861032586344]
6	[0.0, -4.015470805640575e-06, -8.03094161128115e-06, -1.8571552477197883e-05, -0.14365999322188472, -0.4327206862600219, -0.49202065718801347]	[0.0, -1.7065750925304712e-05, 9.486549778969788e-05, 8.83403577303099e-05, -0.06638828076814374, -0.020210366500051258, 0.2526820333380453]
7	[0.0, 0.00012297379343095827, 9.687323319251817e-05, -0.11895129555150064, -0.3212025291041325, -0.5281011681807666, -0.6597940545333056]	[0.0, 0.002072986803556276, 0.00427446867290282, -0.07441420304147872, -0.21594097739771811, -0.18107715405915936, -0.12510550649542562]
8	[0.0, 0.0008552952816609505, -0.0004572617380240729, 0.10033105549059407, 0.38707733154296875, 0.7021713256835938, 0.9433731279875106]	[0.0, 0.04301221747147377, 0.07529986532110922, 0.04924247139378579, -0.15083840018824546, -0.21181884564851483, -0.20910112481368248]
9	[0.0, 0.0011499304520450337, 0.0017974251195003177, 0.0010475359464940937, -0.15370820697985188, -0.5534377850984278, -0.933592946905839]	[0.0, 0.022606096769633766, 0.03599317450272377, 0.0507761302747225, -0.02184817665501626, -0.14178175675241533, 0.004016474673622206]
10	[0.0, -0.0009195428145565288, -0.008629748695775596, 0.31105141890676347, 0.7920967905144938, 1.0301338998894938, 1.03320322538677]	[0.0, 0.0199383183529509, 0.03785585102282063, -0.042687466270044716, 0.023764560097142784, 0.3194457606265422, 0.5761839214124178]
11	[0.0, 0.011826565391138466, 0.01681930140445065, 0.017241427772923146, -0.16923402485094563, -0.5860479254471631, -1.0258087358976669]	[0.0, -0.04388658623946329, -0.09245671724018267, -0.12537755464252642, -0.08835692154733765, 0.28283119201660156, 0.32592522470574625]
12	[0.0, 0.005749652260227833, -0.004001416658100609, -0.2766553979170956, -0.6429606989810344, -0.6415964427747225, -0.5667957506681747]	[0.0, 0.12347597824899736, 0.23540145472476315, 0.20844961467542156, 0.4276609420776367, 0.723053279675935, 0.9181522068224455]
13	[0.0, 0.0015414388556225234, -0.006871474416632495, -0.005167910927220909, -0.10822195755808028, -0.39055322345934407, -0.5880300622237362]	[0.0, 0.02771728917172034, 0.06237431576377439, 0.08768985145970376, 0.06025213944284502, -0.0041791012412630835, 0.21268744217722002]
14	[0.0, -0.005816409462377159, -0.005447488082082508, 0.12117787411338377, 0.4794597625732422, 0.704193115234375, 0.7806677567331413]	[0.0, -0.010680148476048146, -0.016592427303916857, -0.028039028770045604, -0.08640992014031657, -0.31543079175447186, -0.5040334400377775]
15	[0.0, -0.013027191162109375, -0.02850783498663656, 0.0761428632234269, 0.2595248975251847, 0.23929094013414876, 0.15400484988563878]	[0.0, 0.012061470433285315, 0.03327570463481688, 0.07737762049624752, 0.24635365134791254, 0.40815955714175534, 0.5196862471731079]
16	[0.0, 0.005469573171515307, 0.010295165212530932, -0.10788515994423342, -0.40653228759765625, -0.6134728381508276, -0.751053157605623]	[0.0, 0.0009511646471525026, -0.0004918951737256094, 0.004883314433850039, -0.05590539229543623, -0.19927928322239996, -0.3387707158138884]
17	[0.0, -0.007388968216745617, -0.008032447413394372, 0.16589767054507565, 0.10522691827071373, -0.14339597601639564, -0.3338321886564559]	[0.0, 0.023240541156969385, 0.0409512770803353, 0.03933956748560874, 0.3941274944104647, 0.7427506697805306, 0.9982349998072575]
18	[0.0, -0.0004060644852490469, 0.0037870909038337786, 0.007290087248149391, -0.25678584450169595, -0.5388274945710831, -0.5613803863525391]	[0.0, -0.00498721474095376, -0.012154328195672193, -0.01949109529194093, -0.013826269852487805, -0.25891002855802814, -0.5166952233565478]
19	[0.0, 0.021724700927734375, 0.03837736029373939, -0.23085845144171468, -0.5261059811240747, -0.4837086326197575, -0.3794373964008537]	[0.0, -0.006157724480880589, -0.00208603708367594, -0.07367836801629313, -0.44823144611559496, -0.7662903635125415, -0.9501316672877262]
20	[0.0, 0.02128400300678379, 0.04164093419125159, 0.05266440542120687, -0.1728976400274984, -0.3319750334087175, -0.47740936279296875]	[0.0, -0.010246979562859693, -0.02323351408305907, -0.035953521728515625, -0.16168443780196373, -0.5199442411723894, -0.8757259971217106]
21	[0.0, -0.015113730179636242, -0.013936193365799987, 0.19734432822779624, 0.4624426992315991, 0.7144160019723991, 0.9603138973838403]	[0.0, -0.007819125526830284, -0.019228583888003747, -0.15810514751233562, -0.6033435620759668, -0.9083662535014909, -1.0470194565622433]
22	[0.0, 0.0008136347720490988, 0.0008096193012434583, -0.13666403921026937, -0.24682044982910156, -0.21169612282200934, -0.18824627524928061]	[0.0, 0.002702913786235328, 0.0027189756694596667, 0.06790261519582685, 0.32238759492573, 0.6688112961618522, 0.8962259794536394]
23	[0.0, 0.00029162356727940875, 0.0007017035233340962, 0.0005747142590974974, -0.09169829519171468, -0.44214449430766845, -0.581094340274209]	[0.0, 0.0036334991455078125, 0.007819125526830284, 0.007887890464381542, -0.018627267134816883, -0.040505559820877224, 0.1705390528628703]
24	[0.0, 0.0182377664666431, -0.0034959692704044087, 0.2957055443211605, 0.6646173878719939, 0.7490657505236173, 0.8810106076692286]	[0.0, 0.09183632700066902, 0.21902234930741216, 0.3814913097180819, 0.7116327787700456, 1.2697844756276986, 1.7470354782907593]
25	[0.0, -0.003489946064196836, -0.0022295901649878047, -0.002014260543020008, -0.27661072580437907, -0.7338137375681022, -0.8322680623907797]	[0.0, 0.011937492772152503, 0.03209515621787595, 0.04026312577097002, -0.10155677795410156, 0.06390069660387532, 0.39014615510639405]
26	[0.0, 0.012400024815609534, 0.019025551645379224, -0.22231829793829672, -0.30976345664576455, -0.1751982538323653, 0.004884318301552337]	[0.0, -0.013846849140368711, -0.03350910387541184, -0.09401271217747809, -0.44680745978104497, -0.7548984728361434, -0.9562452215897412]
27	[0.0, 0.004509875648899708, 0.00839032624897218, 0.19778301841334311, 0.629080220272666, 0.9486810784590869, 1.031383213243986]	[0.0, -0.008443531237150914, -0.01576473838404624, 0.15924503928736566, 0.18601166574578532, -0.13686933015522218, -0.400816766839279]
28	[0.0, 0.0033418755782284038, 0.023190347771896214, 0.054100940102025596, -0.1739888442190063, -0.3796065481085522, -0.5938469736199625]	[0.0, 0.002752605237459349, 0.006727419401469703, 0.037662104556435594, 0.1310238085295028, 0.4952762001439144, 0.7875711039492961]
29	[0.0, 0.00024695145456377077, 0.00030366997969721865, -0.0005967993485302969, 0.11952801754600095, 0.5316909990812597, 0.8248790941740332]	[0.0, 0.004943546495939977, 0.008745193481445312, 0.008608667474043763, -0.05562581514057374, -0.26913341722990314, -0.010724318654913745]
30	[0.0, -0.021187129773591273, -0.04237927888569093, 0.25923929716411376, 0.504486184371145, 0.4021217948512028, 0.2603490729081006]	[0.0, -0.0753412748637956, -0.17625658135665123, -0.2754939229864819, -0.6501052254124691, -0.9542932008442127, -1.1277374468351664]
31	[0.0, 0.016835363287674987, 0.04850738926937659, -0.18151032297234782, -0.06814454731188313, -0.09981607135973469, -0.10056847020199466]	[0.0, -0.07225839715254967, -0.17854289004677248, -0.45797448409231123, -0.9739730232640316, -1.4278075569554378, -1.783273596512644]
32	[0.0, 0.0044908021625724714, 0.004228290758635289, -0.139190774214895, -0.5563088467246606, -0.9232641521253084, -1.0145242590653263]	[0.0, 0.011563552053351245, 0.02315671820389653, 0.026485041568154344, -0.13752134222733314, 0.03438297070954999, 0.2829371000591081]
33	[0.0, 0.02615276135896405, 0.044082842375102516, nan, nan, nan, 0.25091673198499187]	[0.0, 0.01544350071957279, 0.03141704358552655, nan, nan, nan, -1.376007481625205]
34	[0.0, 0.014852724577250953, 0.009676782708418763, -0.00298951801500813, -0.2623663450542253, -0.6075402310020044, -0.6433165700812085]	[0.0, -0.03437243009868407, -0.09306004172877236, -0.16129744680304237, -0.15460164923416908, -0.5380680686549133, -1.0259226748817842]
35	[0.0, 0.010045704088712526, 0.020564731798673463, 0.03047943115234375, -0.2693773570813631, -0.6710273341128703, -0.6176795457538802]	[0.0, 0.03864137749922936, 0.0753242091128703, 0.11483192443847656, 0.10905918322111496, 0.49280492882979576, 0.9569569637900903]
36	[0.0, 0.00507153962787843, 0.012489118074116234, 0.007319199411492505, 0.2362145875629631, 0.8192674737227588, 1.2611158270584912]	[0.0, 0.040344439054790904, 0.06553750289113935, 0.09739775406686935, -0.03818963703356282, -0.13501418264288656, 0.1672719654284025]
37	[0.0, 1.003867701854233e-06, 1.5058015527813495e-06, -0.23219710902163815, -0.6222770088597347, -0.7025798998380957, -0.6136964496813322]	[0.0, -1.003867701854233e-06, 6.023206208460863e-06, 0.04153201454564126, 0.21288068670975502, 0.5658797213905737, 0.7577444377698397]
38	[0.0, -0.001887271278783409, -0.002887625443308117, -0.004118869179174034, -0.2416314576801506, -0.7398339321738794, -0.9924597489206413]	[0.0, 0.0029985528243212656, 0.004493311831825331, 0.007040124190480945, -0.18742059406481282, -0.04703120181435061, 0.30121953863846596]
39	[0.0, -0.0135168276335067, -0.015002802798623094, -0.023561276887592797, -0.33918179963764405, -0.8765245738782381, -1.1547189009817025]	[0.0, -0.03724750719572345, -0.07436551545795655, -0.10385362725508784, 0.15904878315172688, 0.2581972824899772, -0.008320557443719068]
40	[0.0, -0.0024825648257609245, -0.005138798763877794, -0.0232375295538656, -0.2565865767629525, -0.52002931896009, -0.8277438816271334]	[0.0, 0.010368447554739646, 0.013161207500257177, 0.021005429719624047, 0.2330252998753597, 0.6326203597219369, 0.8791466763145044]
41	[0.0, 0.0021904393246297005, 0.00418612831517251, -0.23743127521715657, -0.3777960727089331, -0.6573531502171566, -0.7034738440262647]	[0.0, -0.02631287825735029, -0.04034293325323812, -0.0644548315750928, -0.5036369122956925, -0.8949144263016553, -1.4372067702443974]
42	[0.0, 0.0006339424534846927, 0.0018948002865446512, -0.02082674126875972, -0.3276282862613069, -0.4770439549496297, -0.4673701838443147]	[0.0, 0.008232217085988758, 0.023478959736070948, 0.034222853811163745, 0.06286219546669436, 0.5028910385934928, 0.8610805712248144]
43	[0.0, -0.0025136847245068594, -0.0026120637592512708, -0.0035321085076578385, -0.21387802927117594, -0.5369171343351669, -0.7542002828497631]	[0.0, 0.005272313168174669, 0.0057250575015421745, 0.011838611803557164, -0.18142499421772218, -0.40130163493909343, -0.37197113037109375]
44	[0.0, -0.0001310047350431276, 0.0043964385986328125, 0.08777618408203125, -0.000990817421361534, 0.0786419918662622, 0.37771375555741127]	[0.0, 0.014797511853670287, 0.03958852667557622, 0.3771274968197478, 0.9295006802207544, 1.54404690391139, 2.1369105891177522]
45	[0.0, -7.980748226810164e-05, -0.0029137260035465573, -0.006833829377827172, -0.06829914293791184, -0.34456428728605637, -0.6897622660586711]	[0.0, 0.00602922941509032, 0.009350525705437818, 0.012505681891190612, -0.07678835015547936, -0.3682723798249894, -0.4130830262836662]
46	[0.0, 0.000578729729903138, 0.00031571639211591673, 0.0005857568038134531, -0.08691687332956377, -0.3755403819837069, -0.5165822882401319]	[0.0, 0.016629068475020325, 0.030090934351870935, 0.047082399067125635, 0.03163588674444906, 0.01121119449013186, 0.1802891179134969]
47	[0.0, 0.015143846210680323, 0.026938287835371888, -0.21037202132375654, -0.5035621241519328, -0.4946352306165194, -0.4120043704384253]	[0.0, -0.03037904438219563, -0.05820977060418375, -0.0722011766935644, -0.34357974403782876, -0.6881272165398844, -0.9061351575349503]
48	[0.0, 0.030372519242136242, 0.05764158148514564, -0.19196158961245935, -0.132680190236945, -0.26947473224840657, -0.2601352490876847]	[0.0, -0.03829905861302407, -0.1059993944670028, -0.3110725001284953, -0.9358516492341695, -1.5779374775133634, -2.106962203979492]
49	[0.0, -0.0025337620785359505, -0.0025789361251034038, -0.007817619725277503, -0.2301823465447681, -0.5245449668482731, -0.79561333907278]	[0.0, 0.006223477815327172, 0.006102511757298146, 0.006893559506065294, -0.16277263039036782, -0.32609287061189374, -0.38570604826274657]
50	[0.0, -0.00040104514674066394, 0.008541910271896214, -0.0039833470394734505, -0.33182796679045, -0.817677849217465, -1.16459143789191]	[0.0, 0.0027189756694596667, 0.00840036492598717, 0.023381082635177464, -0.0811903100264697, 0.21200431020636312, 0.5426502227783203]
51	[0.0, -0.0006284211811271589, -0.0013968819066096927, 0.12430241233424066, 0.5726603457802213, 0.9181353920384456, 1.0353720815558178]	[0.0, 0.014647433632298146, 0.02158717105263097, -0.04194159256784591, -0.09208578812448653, 0.1850825861880656, 0.4811025920667147]
52	[0.0, 0.013675187763414698, 0.017757917705335302, -0.2449085837916325, -0.1394823977821753, 0.033602463571648755, 0.13988996806897624]	[0.0, -0.0013737929494759271, -0.01897510729338059, -0.27073759781686935, -0.7502555847167969, -1.0749586004959912, -1.3452675468043278]
53	[0.0, -0.016405707911441247, -0.06633256611071126, -0.38258602744654624, -0.6126900723105981, -0.6766806150737565, -0.6844630994294825]	[0.0, -0.07457883734452064, -0.13041295503315187, -0.10142376548365473, -0.31452982049239253, -0.549805791754471, -0.7354189220227689]
54	[0.0, -0.005281849911338732, -0.014112874081260607, 0.12561747902318032, 0.42306598864103595, 0.4639319369667456, 0.42855563916658124]	[0.0, -0.0260704442074422, -0.04073946099532222, -0.059120780543277185, -0.19718220359400718, -0.38901780780993, -0.5481730009380135]
55	[0.0, 0.003827747545744664, 0.003687206067537474, 0.12538759331954186, 0.479685632806075, 0.781230424579821, 0.9910427896600025]	[0.0, 0.008344650268554688, 0.016054856149773755, -0.09823799133300781, -0.31349985223067467, -0.32752187628495033, -0.34787730166786623]
56	[0.0, -0.009296316849558117, -0.007344798037880018, 0.07412308140804935, 0.3270350004497331, 0.3774396996749072, 0.3384504820171159]	[0.0, 0.00166642038445719, 0.02196211563913497, 0.08513852169639247, 0.33906434711657063, 0.6435625176680722, 0.90114342538934]
57	[0.0, 0.0053501129150390625, 0.0059037459524047264, 0.1777086759868416, 0.5574186224686466, 0.8066849959524047, 1.0386336477179272]	[0.0, 0.015171452572471544, 0.027777521233810276, -0.14595985412597656, -0.19822873567279942, -0.16729505438553627, -0.39809076409590816]
58	[0.0, 4.8687583521278555e-05, 0.00012698926423659884, 8.33210192228151e-05, 0.14421964946546062, 0.24847030639648438, 0.07574633548134191]	[0.0, -0.00011393898411871106, -0.00025146885922122664, -0.00021131415116215635, 0.06226840772126785, 0.43800956324527096, 0.6538903085809]
59	[0.0, -0.007280048571135289, -0.01695080807334559, -0.022316480937757177, -0.09382900438810715, -0.35986398395739094, -0.5671546333714534]	[0.0, 0.007402018496864393, 0.014694615414267531, 0.020603882639031568, -0.14143291272615155, -0.4860451346949528, -0.7992051777086759]
60	[0.0, -0.008564497295179052, -0.019445419311523438, -0.2761268615722656, -0.625030617964895, -0.8041432029322575, -0.8742382651881169]	[0.0, -0.0022536829898225363, -0.006088959543328443, -0.008367739225688453, -0.1985846067729744, -0.4334550154836556, -0.6253403111508016]
61	[0.0, 0.0029561394139339114, 0.006575082477770167, 0.18405713533100299, 0.5787663710744755, 1.016565122102436, 1.3232632687217305]	[0.0, 0.012160351401880654, 0.028860192549855945, -0.13658272592644938, -0.05559569910952966, 0.07913940831234534, 0.06092021339818032]
62	[0.0, 0.0012319966366418633, 0.0031426078394840573, 0.23146102302952842, 0.60194868790476, 0.984649658203125, 1.417877799586246]	[0.0, -0.007914994892321836, -0.014553070068359375, 0.18070220947265625, 0.2529841975161897, 0.13658573752955316, -0.026705892462479675]
63	[0.0, 0.010260531776829396, 0.01717015316611814, 0.00742862099095376, -0.24478410419664876, -0.6815408405504728, -1.1061753724750716]	[0.0, 0.0599705545525806, 0.11145591735839844, 0.18504293341385747, 0.2227190921181128, 0.3543537541439665, 0.4223160994680306]
64	[0.0, 0.0013369008114461067, 0.003572765149567836, 0.005425152025724245, 0.19442884545577144, 0.46118660977012205, 0.6016457708258374]	[0.0, 0.007056688007555323, 0.01528689735814126, 0.02278378135279624, -0.06274976228412843, -0.07207519129702877, 0.04733085632324219]
65	[0.0, 0.00021633348966876298, 0.00012096605802813798, -0.00017567684775965375, 0.0970187940095597, 0.44358404059159096, 0.6837523610968335]	[0.0, -0.007536536768863122, -0.014828129818564406, -0.0227320821661694, -0.018565027337325013, 0.052358727706105945, -0.056374198512027185]
66	[0.0, 0.028197137933028582, 0.032099673622532965, -0.16760273983604002, -0.6053816644768966, -1.0856206793534127, -1.4102991003739205]	[0.0, 0.06362513491981936, 0.13900305095471843, 0.17401243510999187, 0.28211543434544595, 0.33825698651765546, 0.6355102438675733]
67	[0.0, -0.0008417430676912474, 0.0037288665771484375, 0.008768784372430005, 0.10010669105931314, 0.37810877749794436, 0.6398271259508634]	[0.0, 0.0069829037314974585, 0.01846464056717778, 0.03217948110480062, -0.033602463571648755, -0.2637060065018497, -0.24397850036621094]
68	[0.0, -0.002484572561163745, -0.004810534025493141, -0.004858217741313453, 0.17709430895353595, 0.34445662247507247, 0.3243903109901831]	[0.0, -0.002365614238537539, -0.005590037295692518, -0.005601079840408474, -0.09238644650107908, -0.37804402803119874, -0.6534902673018603]
69	[0.0, 0.014729750783819995, 0.023584365844726562, 0.02963668421695065, -0.19544199893349123, -0.20780513161107095, -0.13945579528808594]	[0.0, 0.03474737468518718, 0.07287577578895998, 0.1041191502621297, 0.19846163297954345, 0.5711836563913444, 0.9075747038188737]
70	[0.0, 8.131328381999481e-05, 0.009806783575760925, 0.3184378774542558, 0.2771124086881942, 0.2654537401701278, 0.3604341808118319]	[0.0, -2.0077354029091055e-05, 0.004654432597913427, -0.11434705633866127, -0.6175457803826578, -1.0217250020880444, -1.2707338835063728]
71	[0.0, -0.00018671939247560942, 0.003331334967361599, 0.005301425331516896, 0.2488131272165397, 0.6752260107743107, 1.237529453478361]	[0.0, -0.041639428389699695, -0.08394843653628747, -0.1259783694618628, 0.06054275914242346, 0.3556080868369653, 0.47725175556383626]
72	[0.0, 0.01502589175575686, 0.016660690307617188, 0.017446216784025914, -0.15500470211631345, -0.4554276717336547, -0.642274053473221]	[0.0, 0.013503526386461573, 0.03096329538445719, 0.048134452418277185, 0.008535887065686865, -0.10398312618857908, -0.08720950076454503]
73	[0.0, -0.008031945479543445, -0.00858909205386471, 0.1566876863178459, 0.26932013662237875, 0.25660815991853436, 0.06658805044073812]	[0.0, 0.012645721435546875, 0.036341014661287474, 0.10688882125051435, 0.5864278893721737, 1.0827752163535678, 1.4576798991153117]
74	[0.0, 0.006187338578073742, -0.004553041960063453, -0.24551491988332597, -0.1927827533922697, -0.27858583550704097, -0.10400972868266845]	[0.0, -0.005937375520405297, -0.012800818995425622, -0.2033640208997225, -0.734486830861945, -1.3083869532534953, -1.8005105068809106]
75	[0.0, -0.004960612246865281, -0.005046442935341844, -0.005285865382144372, -0.19426295631810309, -0.5993004849082544, -0.97843421132941]	[0.0, 0.014820098876953125, 0.015779294465717797, 0.023318842837685594, -0.17038194756758784, -0.5670221228348575, -1.0608236413252978]
76	[0.0, 0.01491747404399657, 0.03174480639005939, 0.01926070765445065, -0.34732015509354497, -0.6559878901431437, -1.2312813809043481]	[0.0, -0.07661668877852623, -0.13659276460346437, -0.2060498689350334, -0.2876552782560653, -0.7762010473954053, -1.084076228894686]
77	[0.0, 0.010625939620169333, 0.015582536396228086, 0.020781065288343115, 0.1048856032522103, 0.3894093162135075, 0.6368657162314975]	[0.0, -0.015625702707390943, -0.030240008705540333, -0.04725757398103436, 0.001836575959858422, 0.1977659526624178, 0.20697995236045408]
78	[0.0, -0.002936814960680323, -0.0032535352204972057, -0.00321639211554281, -0.17432714763440593, -0.5431616933722241, -0.8740829166613127]	[0.0, 0.010232423481188135, 0.01778853567023031, 0.020247007671155615, -0.10434953789961998, -0.2913560365375716, -0.16429098028885658]
79	[0.0, 0.0007498891730053359, 0.0014706661826684453, 0.002218547620270961, 0.14433860778808594, 0.46236941688939126, 0.8369350433349609]	[0.0, -0.004627328169973133, -0.009072454352128112, -0.01323499177631593, 0.06438305503443686, 0.30904870284231034, 0.2304042013067944]
80	[0.0, -0.00087738037109375, -0.00102996826171875, -0.0012995067395662474, 0.13243725425318686, 0.49739335712633626, 0.7388541572972347]	[0.0, 0.00557949668482749, 0.00741055137232749, 0.012392746774773755, -0.04574424342105221, -0.14014946786980875, 0.033016204833984375]
81	[0.0, 0.005885676333778456, -0.0029850006103515625, -0.16856143349095376, -0.5542554353412834, -0.7551318720767375, -0.7900739970960116]	[0.0, -0.05030581825657876, -0.08554960552014812, -0.0759937888697575, -0.06613731384277344, -0.20807818362587405, -0.3704306953831722]
82	[0.0, 0.009454927946391578, 0.011388879073293445, 0.0115745945980672, 0.2699851989746094, 0.6084120901007406, 0.6597925487317537]	[0.0, -0.032012337132504065, -0.07972265544690593, -0.11079637627852623, -0.03236118115876874, -0.21005178752698406, -0.4729070161518303]
83	[0.0, -0.0014089283190275026, -0.0013898548326993776, -0.1052685787803247, -0.29926801982678874, -0.5539758581864209, -0.7125929782265112]	[0.0, 0.005335556833367505, 0.0054008082339640495, -0.09431939376027998, -0.49550959938450845, -0.6390476226806641, -0.701730627762644]
84	[0.0, 2.5096692536585863e-05, 7.127460680500519e-05, -0.12839116548237062, -0.3673944975200456, -0.6165007541054175, -0.86633280703896]	[0.0, -2.8108295641260383e-05, -8.181521767003375e-05, 0.1569486919202303, 0.41536230789987716, 0.4699350658215975, 0.5619716644287109]
85	[0.0, -0.015958484850431276, -0.02344482823422034, 0.0998366506476156, 0.010681654277600927, -0.24421240154065593, -0.41732135571931517]	[0.0, -0.007517463282534997, -0.01627068770559248, -0.15799672980057533, -0.5597511090730363, -0.8704200543855363, -1.1160298397666528]
86	[0.0, 0.005408839175575331, 0.02124635796797847, 0.030398619802373794, 0.07352377239026442, 0.23406681261564533, 0.48469794423956536]	[0.0, -0.011908380608809388, -0.025953493620219703, -0.038969140303762195, -0.0015575007388459738, 0.07560077466462811, -0.09519175479286535]
87	[0.0, 0.0005882664730672005, 0.0035245794998965962, 0.006866455078125, 0.115895522268195, 0.38322047183388097, 0.6234696036890925]	[0.0, 0.007252442209344068, 0.02188833136307533, 0.03257299724378093, -0.04174031709369874, -0.04501543546977782, 0.10853165074398596]
88	[0.0, -0.003878442864669651, -0.007234372590717797, -0.006291740819028391, 0.09168624877929688, 0.32739488702071284, 0.38498828285618814]	[0.0, 0.011396408081054688, 0.019119162308541604, 0.031003952026367188, 0.026836395263671875, 0.18649502804404783, 0.4451018885562288]
89	[0.0, -0.002256192659077172, -0.0036957389429996823, -0.003963018718518896, -0.19358032628109578, -0.627435884977642, -0.974095997057463]	[0.0, -0.0067550257632609245, -0.015731108816046557, -0.026173340646844068, 0.020069825021844068, 0.04263677095111973, 0.02659847861842035]

## Sheet: 2e_Motion
	x	y
0	[0.0, 0.0007664529900806016, 0.0011574594598071641, 0.0012533288252987163, 0.13925401788008873, 0.5313521937320109, 0.6907498209100025]	[0.0, 0.008265344720137513, 0.022453006945158727, 0.024821130852950013, -0.04263225354646405, -0.02062948126541908, 0.2866343448036597]
1	[0.0, 0.010281111064710302, 0.01370881733141438, 0.01750142950760658, 0.1798233233000106, 0.5479365900943156, 0.6743124911659644]	[0.0, 0.01888074372944093, 0.028765327052066247, 0.04015069258840498, -0.0710261495489819, -0.026236082378186865, 0.2616013978656966]
2	[0.0, -0.00027807135330970567, -0.0006946764494246693, -0.18578278390984782, -0.53737389413934, -0.7145334544934725, -0.7901292098195931]	[0.0, 0.007731287102950013, 0.0244105489630444, -0.057225478322882495, -0.07688321565326905, 0.0869173752634147, 0.24682145369680253]
3	[0.0, -0.0005270305432771849, 0.004201688264545922, 0.13064484847219404, 0.39363660310444093, 0.6061880212081112, 0.7564544677734375]	[0.0, 0.0036595997057462526, 0.012724525050113122, -0.12709115680895344, -0.31371166831568686, -0.3218294444837069, -0.24523383692691159]
4	[0.0, -0.009655701486687818, -0.011285480700040651, -0.01315066688939126, 0.10001684490003093, 0.3402509187397209, 0.28665944149619715]	[0.0, 0.0008974577251228411, 0.0019550323486328125, 0.003307744076376906, 0.10984922710217848, 0.39183315477873126, 0.6129284908896997]
5	[0.0, -0.001722135041889672, -0.0011991199694181276, 0.15912959450169595, 0.3873870247288753, 0.14103738885176842, 0.13028395803351156]	[0.0, 0.018946497063887513, 0.03861126146818439, -0.03866647419176594, 0.23320047478926753, 0.7106083317806844, 1.3164525283010384]
6	[0.0, -0.03927180641575845, -0.04037003768117842, 0.13302853232935874, 0.6478580675627059, 1.031423869885896, 1.3536001506604647]	[0.0, -0.07654792384097497, -0.16679512827019938, -0.1920639841180103, -0.3234672546386719, -0.7328941947535466, -1.0790855006167765]
7	[0.0, -0.0012447959498356198, -0.00023741471139970827, -0.0006083438270971797, -0.15251711795204592, -0.5613881663272253, -1.029216113843416]	[0.0, 0.023961820100482534, 0.052694019518400026, 0.07368238348709877, 0.0374924509148844, -0.14981370223195967, -0.10613391273900152]
8	[0.0, -0.0009837903474503307, 0.010339335391396531, 0.010473351729543445, 0.1822070071571753, 0.6457123003507919, 0.944101935938785]	[0.0, -0.012719003777755589, -0.03566390589663904, -0.06070789537931809, 0.045836097315737234, 0.15308580900493407, -0.17999498467696373]
9	[0.0, 0.01299406352796062, 0.01957943564967124, -0.20191694560803874, -0.5125698290373153, -0.5664373698987459, -0.5288615979646378]	[0.0, 0.031249397679379065, 0.06461645427503093, 0.10484093113949466, 0.3102859697843856, 0.5742946423982316, 0.7745983726099919]
10	[0.0, -0.01780459755345465, -0.032269327264083714, 0.19778502614874593, 0.47469289679276283, 0.38981839230186033, 0.32936698512027096]	[0.0, 0.0636798457095491, 0.11724472045898438, 0.11251098231265377, 0.4692599647923519, 0.8526937585127978, 1.141138829683002]
11	[0.0, -0.000579733597604104, -0.002365614238537539, -0.22273314626593255, -0.5849552154541007, -0.6155982770417863, -0.580454876548365]	[0.0, -0.042914340370580284, -0.07934771086040371, -0.02034588863975184, -0.19274460641961344, -0.6556917491712069, -0.9656343962016862]
12	[0.0, 0.004480261551706555, -0.001767811022306276, 0.1511347921271078, 0.45036566884894125, 0.6604887309827303, 0.7043602592066716]	[0.0, 0.04483674701891438, 0.08058297006707438, 0.027875900268554688, -0.12382708097759032, -0.01252826891447345, 0.14247643320184]
13	[0.0, 0.0003428208200553229, 0.0077212484259359115, -0.2340156153628694, -0.6102622182745678, -0.6044939944618628, -0.5417899081581519]	[0.0, 0.010743894075091909, 0.03414605793200032, -0.02161126387746748, 0.11495540016575845, 0.542572423031455, 0.8616768686394938]
14	[0.0, -0.00319229929070719, -0.0027746903268912604, -0.00044973273026283067, 0.3269893244693156, 0.7060904251901725, 0.7436712164627881]	[0.0, 0.012299889012386878, 0.026791723150956237, 0.03241438614694658, -0.03953983909205405, 0.20830555966025877, 0.5841892643978719]
15	[0.0, -0.0005159879985612292, -0.003400099904913745, 0.23959962945235436, 0.3141779648630241, 0.06518112985711344, 0.0039130763003702995]	[0.0, 0.01023744281969563, 0.014763380351819677, 0.08357349194978436, 0.5392792350367497, 1.026093332391036, 1.5040279689588045]
16	[0.0, -0.00019224066483403135, -0.00042363217002527875, -0.07979543585526372, -0.1398232108668278, -0.2524822636654509, -0.3601365340383431]	[0.0, 0.0003980335436368776, 0.0007800052040503047, -0.14747418855365968, -0.5234437239797485, -0.7742766330116675, -0.9332827517860816]
17	[0.0, 0.0027556168405631354, 0.005796834042197219, 0.13212956880268223, 0.30882032294022377, 0.4671001434326172, 0.5541450098941194]	[0.0, 0.00712344520970376, 0.01452195016961344, -0.10166619953356282, -0.5119158092298006, -0.7814964495207137, -0.8964714251066512]
18	[0.0, 0.000795063219571901, 0.0008633262232731198, 0.0010876906545540521, 0.1474827214291219, 0.48679703160336096, 0.8191510250693872]	[0.0, 0.008458589252673399, 0.016665207712274643, 0.02477093746787684, -0.07447343123586503, -0.39682890239514723, -0.4254085139224397]
19	[0.0, -0.002561368440327172, -0.002906196995785315, -0.13230123017963624, -0.38433576885022624, -0.6794251893696028, -0.8509374919690584]	[0.0, 0.0056487635562296745, 0.012868580065275914, -0.08702278137207031, -0.33585046467028157, -0.37370029248689374, -0.2844208165218953]
20	[0.0, -0.00546706350226156, -0.005492662128649073, -0.14712132905658937, -0.31890969527395097, -0.5506977282072363, -0.7408568733616878]	[0.0, -0.010804126137180958, -0.011218723497892213, 0.06445282383968998, 0.4999707874498869, 0.7852037329422803, 0.8328221973619963]
21	[0.0, 0.0005561427066194113, 0.0009265698884659557, -0.15891928421823653, -0.4784870147705078, -0.7545009412263575, -0.9273950677169003]	[0.0, 0.020112489399156885, 0.02938119988692378, -0.02540738959061528, -0.27024269104003906, -0.36638159500925216, -0.35329768532200934]
22	[0.0, -0.0029333014237247212, -0.006846879657945948, -0.007967697946648755, 0.15229576512386966, 0.4841327667236328, 0.7303142547607422]	[0.0, 0.006655642860813771, 0.016454395494962526, 0.03174882186086503, -0.00577223928351156, -0.12311282910798749, -0.10811253597861903]
23	[0.0, 4.969145122313279e-05, 1.6563817074377596e-05, -0.05127956992701499, -0.37006578947368407, -0.6200549477025081, -0.769449033235249]	[0.0, -0.00012548346268470567, -1.1544478566882788e-05, 0.005088103444952807, -0.1382089916028466, -0.11329952039216629, -0.04869260286029942]
24	[0.0, 0.015319021124588161, 0.02587770160875813, 0.12498353656969563, 0.35179037796823565, 0.591746882388466, 0.7518974103425675]	[0.0, -0.011702587730006542, -0.01610203793174403, 0.1026324221962378, 0.3620127627724097, 0.4193356162623356, 0.36011645668431314]
25	[0.0, -0.01807764956825597, -0.02069372879831377, 0.22084085564864342, 0.7557592893901628, 1.1197396328574731, 1.4410124327007097]	[0.0, 0.027063269364206555, 0.03213782059518966, 0.055865739521228086, 0.1161244041041325, 0.4175733265123869, 0.6684900584973787]
26	[0.0, -8.783842387938279e-05, -0.00037042718184654433, -0.19095772191097904, -0.6135197689658716, -0.8678642072175684, -0.9226081245823909]	[0.0, 0.01334541722347904, 0.020829250938014354, -0.084950798436215, -0.26355040700812093, -0.12294970060649657, 0.03371539868806561]
27	[0.0, -0.0006660662199315937, -0.005074551230982216, -0.005877143458316247, 0.16001801741750654, 0.46657763029399657, 0.5908328608462687]	[0.0, 0.0004427056563525156, 0.00934801603618407, 0.0078105926513671875, 0.08226545233475502, 0.22407983478746907, 0.4655827974018294]
28	[0.0, 6.525140059387979e-06, 3.0116031037863422e-06, 5.019338509271165e-07, -0.0033398678428246953, 0.1633061860737044, 0.4031607979222347]	[0.0, 3.0116031037863422e-06, 1.0038677009660546e-06, 9.034809313135383e-06, -0.004985708939401867, -0.14231581436960372, -0.1038089551423731]
29	[0.0, -0.0007177654065575467, -0.004344237478155044, -0.004311611777857216, -0.16042659157200845, -0.5677173012181331, -0.7375682027716381]	[0.0, -0.0025091673198494036, -0.011075170416580349, -0.016591423436215003, 0.07224584880628093, 0.09377680326763027, -0.1090255536531144]
30	[0.0, 2.1081221730945288e-05, -0.008261329249331872, 0.13810157775878906, 0.5044912037096525, 0.7315901706093229, 0.8081089822869547]	[0.0, 0.006681743421053099, 0.02210918225740155, 0.023240541156969385, -0.018490741127415333, 0.07909875167043623, 0.17747979415090498]
31	[0.0, 0.000407068352950013, 0.00013000086734127336, 0.0009190408807047135, -0.18608394422029217, -0.5788075296502369, -0.6668532522101156]	[0.0, -0.008893765901264672, 0.0027756941945931146, 0.009587940416838414, -0.028836099725020325, 0.051393006977281885, 0.3417491912841797]
32	[0.0, -0.005340074238024961, -0.011880774247019055, 0.2607064498098266, 0.5105565723619963, 0.40004730224609375, 0.23888336984734782]	[0.0, -0.03287315368652344, -0.06307601928710938, -0.15260194477282063, -0.6960095857319075, -1.2005118319862769, -1.5716387096204256]
33	[0.0, -0.0061511993408203125, -0.012326993440327172, -0.016825324610659997, 0.1566028594970703, 0.5594840802644425, 0.7726011778178972]	[0.0, -0.004581652189555641, -0.011402933221114075, -0.017297142430355628, -0.1065419849596525, -0.23183923018606123, -0.43766021728515625]
34	[0.0, 0.0021216743870784427, 0.001512828626131224, -0.14132248727898844, -0.53269486678274, -0.9939253957648022, -1.1898924175061678]	[0.0, -0.011582123605828443, -0.01845159028705723, 0.0004903893721737163, -0.16221648768374752, -0.22983149478309972, 0.09229107906943934]
35	[0.0, 0.00011343705026778395, 0.00019926773874434645, -0.18216233504445878, -0.5756157322933797, -0.8305514486212475, -0.88122568632427]	[0.0, -0.004381380583110328, -0.009980954621966909, 0.09618909735428716, 0.21806666725560309, 0.044739371851870935, -0.07996207789370846]
36	[0.0, 0.0031109860068871953, 0.003129055625513466, 0.003802148919356263, 0.19693625600714437, 0.6391148818166634, 0.946269788240131]	[0.0, -0.03375555339612468, -0.06517109118009845, -0.09717539737099035, -0.02383985017475254, 0.07700719331440187, -0.22786642375745192]
37	[0.0, -0.0028956563849202865, -0.005432932000411839, -0.009391182347347815, -0.19391160262258467, -0.6790617892616675, -0.9749894393117806]	[0.0, -0.029968462492290904, -0.04557358591180183, -0.07361161081414558, 0.01768413342927566, -0.0711265363191309, -0.44191460860403]
38	[0.0, -0.0017452239990234375, -0.002052909449527185, -0.008300982023540016, 0.16893989161441159, 0.582529871087325, 0.6550186558773641]	[0.0, -0.022032386378238122, -0.03543000472219404, -0.05620002746582031, -0.03375806306537843, -0.2243719602886003, -0.5800824416311166]
39	[0.0, 0.0009948328921671745, 0.00045876753957685423, -0.25845703325773517, -0.6785174420005395, -0.8756911127190841, -0.8820034328259916]	[0.0, -0.008409901669151232, -0.012473558124743711, 0.014215268586810659, -0.0767160716809725, -0.31346873233192873, -0.5087471008300781]
40	[0.0, -0.0004888835706209349, -0.0008015883596321771, -0.21155507940995033, -0.6602089028609424, -0.8603033266569438, -0.840265625401547]	[0.0, -0.004132923326993776, -0.007201746890419081, 0.041049154181229675, -0.04030729594983562, -0.31062879060444093, -0.5117310975727278]
41	[0.0, 0.03053966321443191, 0.04104413484272129, 0.044454273424650026, 0.23998913012052814, 0.6625120263350635, 0.8522400103117285]	[0.0, 0.04710699382581218, 0.11731850473504313, 0.1812473096345597, 0.11507084495142905, 0.19891236957750813, 0.5416829962479444]
42	[0.0, 1.3552213970591254e-05, 0.0022843009547184323, -0.10355121211001705, -0.36756615889699784, -0.7646831713224707, -0.9659225062320105]	[0.0, 0.005190497950503747, 0.0073708985981193464, 0.12899750157406498, 0.2956987682141756, 0.23766517639160156, 0.6142415498432365]
43	[0.0, -0.0043648167660359505, -0.004895862780119664, -0.05715269791452471, -0.33950554697137125, -0.7141765795255965, -0.9636924141331722]	[0.0, -0.009616048712479675, -0.012186451962119982, 0.02111535323293534, 0.3347100709613997, 0.43553603322882406, 0.3479596188193872]
44	[0.0, 0.019530246132299034, 0.041259966398540904, 0.15299395511024905, 0.6032672681306543, 1.1000954477410572, 1.4029517926667872]	[0.0, 0.06537186472039469, 0.12145042419433594, 0.08198436937834064, -0.04629586872301594, 0.1811946065802319, 0.40564035114489094]
45	[0.0, 0.008138857389750953, 0.007493370457699378, -0.006915644595498094, -0.3033919083444694, -0.4675975598787012, -0.453114760549445]	[0.0, 0.05875223561337073, 0.11173235742669263, 0.1589945742958463, 0.23956047861199536, 0.5044835492184276, 0.682658647236071]
46	[0.0, 0.026036563672517055, 0.05271510074013097, 0.06889995775724689, -0.10831757595664593, -0.5251733880293998, -0.8810399707994967]	[0.0, -0.07899886683413904, -0.15560852853875407, -0.2213222102115031, -0.3150970057437297, -0.6467382531417045, -1.1375111027767786]
47	[0.0, -0.0039005279541015625, -0.00635649028577312, -0.001976615504214685, 0.3092851136860091, 0.6392765045166016, 0.7825138694361637]	[0.0, 0.04680432771381593, 0.07555258901495687, 0.09485771781519858, 0.054880443372224086, 0.17579505318089517, 0.42776333658318766]
48	[0.0, 0.0006961822509765625, 0.00011494285181967712, -0.00048035069515872664, -0.1450433229145247, -0.4533371172453231, -0.6619029296071908]	[0.0, -0.024218810232062182, -0.03866948579487062, -0.05875286303068439, -0.028889806647049987, 0.07067479585346437, 0.031656967966180005]
49	[0.0, 0.00017517491390872664, 0.00036139237253340895, 0.0010400069387337396, -0.1453906611392375, -0.46763319718210283, -0.5928757316187809]	[0.0, 0.0033147711502872212, 0.004584663792660315, 0.008228201615183117, 0.00876376503392251, 0.06805219148334718, 0.23049354553222656]
50	[0.0, 0.000152587890625, -0.0011956064324634141, -0.04112645199424403, -0.35946946395070967, -0.6240839707224, -0.7921158640008228]	[0.0, -0.0133293553402547, -0.019270746331465638, -0.021675009476510354, 0.12630211679559, 0.11918971413060309, 0.051403045654296875]
51	[0.0, -0.014756353277908474, -0.023449345638876906, 0.1497615011114828, 0.5653667449951172, 1.1258667393734578, 1.428556944194594]	[0.0, -0.011914403815018737, -0.035391355815686865, -0.026403226350483422, 0.2466076298763875, 0.2505543357447575, 0.09943359776547034]
52	[0.0, -0.0014008973774153333, -0.004084235743472497, -0.010671615600585938, -0.1613275628340869, -0.46231018869500407, -0.7818924753289469]	[0.0, -0.0193565770199422, -0.03125391508403563, -0.0460017354864819, 0.06667438306306561, 0.2987555453651831, 0.2460685529206934]
53	[0.0, 0.005122736880653456, 0.005849035162674099, -0.1476609079461353, -0.4664747338545956, -0.544499096117522, -0.4848728681865495]	[0.0, 0.011064127871864393, 0.015520798532586255, 0.029325485229492188, 0.15770861977025064, 0.4526434446636003, 0.6781000840036491]
54	[0.0, -0.008209630062705031, -0.016780150564092544, -0.025384802567330667, -0.13993514211554192, -0.484303926166735, -0.8558594553094157]	[0.0, -0.01316472103721189, -0.02571507504111814, -0.03973860489694658, 0.03812689530222091, 0.1195696780556128, -0.10363829763312093]
55	[0.0, -0.0005420885587996693, -0.00017969231856529433, 0.12506334405196373, 0.5203824294240853, 0.5304858559056331, 0.5950872521651416]	[0.0, -0.008492218820672193, -0.02114948473478684, -0.02328320553428309, -0.3303783818295134, -0.9406511407149472, -1.4424389287045125]
56	[0.0, 0.010763469495271849, 0.015378751252827172, 0.021742268612510607, 0.16347182424444906, 0.6746994821648853, 1.386138514468544]	[0.0, -0.009676782708418763, -0.017847763864617505, -0.030470396343029726, 0.1098140917326278, 0.36257994802374593, 0.22912677965666184]
57	[0.0, 0.0018109773334700208, 0.00601517526726969, 0.15328005740517003, 0.670126362850791, 1.136180476138466, 1.2220377671091178]	[0.0, 0.028707102725380018, 0.043719442267167175, -0.06382892006321939, -0.22628834373072593, 0.05396140249151937, 0.39341976768092124]
58	[0.0, 0.00018420972322097384, -0.00020328320954998702, -0.10739175896895592, -0.3385112160130559, -0.6352088325902043, -0.735493208232679]	[0.0, 8.030941611902875e-05, 0.0002078006142065547, 0.14417397348504313, 0.5771837736430925, 0.620086569535105, 0.5347959618819393]
59	[0.0, 0.008443531237150026, 0.016761077077765307, 0.03573819210654783, -0.03003170615748374, 0.2243870183041219, 0.6615653790925675]	[0.0, -0.0007393485621403073, -0.001824529547440612, -0.0029403284976359245, 0.2157000491493628, 0.6412701857717416, 0.529857434724506]
60	[0.0, 0.0020933151245117188, 0.004365820633737805, -0.15106176075182454, -0.45607692316958737, -0.5713457810251334, -0.5918309563084652]	[0.0, 0.0033348485043180887, 0.0072183107074943464, 0.006405679803146214, 0.04715919494628906, 0.257761603907535, 0.4316982470060653]
61	[0.0, 0.0029729541979337526, 0.005975020559209732, 0.005193509553607534, 0.11489918357447504, 0.3159482855545841, 0.53068060623972]	[0.0, -0.0035943483051505964, -0.0074225977847452995, -0.014234342073139672, 0.10359563325580812, 0.3114604949951172, 0.32657422517475343]
62	[0.0, -1.9073486328125e-05, -8.482682077515236e-05, 0.14286844353926798, 0.498871050382915, 0.8312395999306128, 0.9715175628662109]	[0.0, -6.92668714021849e-05, -0.00015911303068527616, 0.017085326345343432, 0.19425241570723628, 0.0784572802091894, -0.10223840412340657]
63	[0.0, 0.00041961669921875, 0.0001310047350431276, 0.05104416295101721, 0.14084414431923342, 0.45313935530813154, 0.7588873411479744]	[0.0, -0.0001380318089534427, -7.88036145662474e-05, -0.12193278262489748, -0.5533424176667872, -0.8367357755962175, -0.879933206658615]
64	[0.0, -0.0003267589368318724, -0.0005551388389184453, 0.13077535127338624, 0.5536807210821859, 0.7770247208444703, 0.8106683429918791]	[0.0, -0.022312465466951537, -0.036788739656147484, 0.013068851671720338, -0.05309406079744061, -0.4010787763093653, -0.6438641799123666]
65	[0.0, -0.00280882182874187, -0.004048096506219068, 0.07465312355443032, 0.4686325474789266, 0.7652041786595394, 0.949290928087736]	[0.0, 0.010089874267578125, 0.014346273321854675, 0.019220552946391578, -0.07130522476999435, -0.019809823287160633, 0.10012375681023844]
66	[0.0, -0.007445184808029026, -0.015227669163754065, -0.02568847254702966, 0.10685619555021564, 0.5105088886461759, 0.7377122577868009]	[0.0, 0.00643805453651769, 0.014247392353258448, 0.02333114021702798, 0.07060101157740473, 0.23393681174830316, 0.6326268848619963]
67	[0.0, 0.008931912873920922, 0.004959608379163427, -0.08560732791298342, -0.5535963961952612, -1.0063643204538444, -1.1776246522602278]	[0.0, -0.03056375603926842, -0.06047750774182781, -0.08316792939838624, -0.10083951448139405, -0.35121716951069093, -0.6286114140560755]
68	[0.0, -0.00040405674984622664, -0.009382649471885607, -0.02309498034025559, 0.13467336955823406, 0.49750328063964844, 0.7467194607383325]	[0.0, 0.0005571465743212656, 0.008768784372430005, 0.017442201313219385, 0.01644536068564939, 0.21105816489771811, 0.5191265909295328]
69	[0.0, -0.012031856336092162, -0.026777669003135607, -0.033094506514699695, -0.029839465492650596, 0.22896365115517003, 0.4782496000591072]	[0.0, -0.03769924766138999, -0.05709547745554033, -0.08435148941843096, -0.11549698679070719, -0.16005566245631186, -0.3274701770983244]
70	[0.0, 0.01044624730160404, 0.0011614749306128047, -0.09604755200837811, -0.3539823230944181, -0.37631988525390625, -0.3481905083907275]	[0.0, -0.038692072818153456, -0.06471834684673095, -0.08480423375179846, -0.2766940468236019, -0.5455002031828222, -0.7618577856766544]
71	[0.0, -8.030941611814058e-05, -0.0001887271278784297, -0.000362396240234375, -0.13826420432642905, -0.5074762043200041, -0.9023229699385791]	[0.0, -0.007499895597758766, -0.015564466777600039, -0.02346239591899657, 0.010025626734683435, 0.09778474506579027, 0.14255875035336185]
72	[0.0, -0.007031089381166922, -0.007899434942947536, 0.15418203253495122, 0.5286437586734172, 0.9159549913908309, 1.3385185442472762]	[0.0, -0.015900260523745935, -0.030586343062551258, -0.0036324952778059583, 0.05254243549547688, -0.14858045076069049, -0.2519577427914266]
73	[0.0, -0.001361746537057229, -0.0006399656596931536, 0.008985117862099656, 0.1484629982396175, 0.49561952289782063, 0.8414599769993831]	[0.0, 0.007459238955848768, 0.019504145572059706, 0.039643739399156885, -0.06127407676295249, -0.1501294186240747, -0.06802659285695967]
74	[0.0, 0.0010836751837484115, 0.002360092966180005, 0.16916425604569252, 0.42894263016550216, 0.6796043797543172, 0.8685433237176197]	[0.0, -0.006107029161955602, -0.011200151945415904, 0.04443068253366533, 0.3919611479106697, 0.5283400886937191, 0.4937096645957544]
75	[0.0, 0.0008432488692440288, -0.0018651861893497212, 0.10493278503417969, 0.4791074050100228, 0.7266656975997119, 0.7907857392963615]	[0.0, -0.01675655967310874, -0.038266432912726245, -0.05080975984272218, -0.022626676057514672, -0.25930906596936687, -0.4461835560045744]
76	[0.0, -0.0024253443667756613, -0.0023324866043887837, -0.13447861922414628, -0.43249280829178627, -0.6376427098324422, -0.7136525605854231]	[0.0, 0.013894532856188135, 0.021394930387797828, -0.045586636191920604, -0.18478795101768153, -0.10353489925986903, 0.025113758287931276]
77	[0.0, 0.0025704032496403073, 0.005382738615336891, 0.005002774690326284, 0.15751336750231282, 0.4616481379458772, 0.7788020686099397]	[0.0, -0.010703237433181911, -0.022552389847604104, -0.035198613217001906, 0.022607602571186547, 0.26276739020096684, 0.22770379718981282]
78	[0.0, 0.0012633675023128177, 0.0012636184692382812, 0.0025380285162674987, 0.1579359958046358, 0.5871971029984322, 1.0888282876265678]	[0.0, -0.019399241397255018, -0.036702908967670034, -0.05281347977487627, 0.023679733276367188, -0.023734945999947854, -0.19717467458624593]
79	[0.0, -0.03151341488486903, -0.06884223536441247, -0.09038523623817873, 0.03160225717644938, 0.26590196709883784, 0.23590790598016032]	[0.0, -0.09888598793431402, -0.20474634672466108, -0.3010433598568567, -0.36161723889802655, -0.6228773217452201, -0.966704519171464]
80	[0.0, -0.0006439811304996823, -0.0007227847450659297, -0.0005054473876953125, -0.03226581372712811, -0.2878675962749284, -0.5818929170307356]	[0.0, 0.006450853849711891, 0.00751495361328125, 0.007345801905580984, 0.005568454140110646, -0.22110085738332685, -0.2973646866647828]
81	[0.0, 0.0001475685521175052, 0.0001932445325349974, 0.0001550975598787474, -0.11487860428659502, -0.34182347749408937, -0.5499935150146484]	[0.0, -0.00022787796823564577, -0.0005842510022615599, -0.0004798487613077995, -0.08110146773488935, -0.3436279296875, -0.4653935683401009]
82	[0.0, 0.00025598626387779433, 3.1119898745934904e-05, -0.0005370692202912863, -0.1030304557398738, -0.3246086522152547, -0.5603097614489103]	[0.0, 0.0008256811844677969, 0.0003342879445931146, -0.0011941006309106328, -0.09339232193796221, -0.39710546794690593, -0.603943874961451]
83	[0.0, 0.0004000412790396979, 0.000400543212890625, 0.00039903741133784365, -0.1290401659513778, -0.45082042091771246, -0.6939019654926506]	[0.0, -0.0012011277048209479, -0.00119460256476156, -0.0012031354402237682, -0.02457919873689285, 0.056351611488744346, 0.05087400737561687]
84	[0.0, 0.00011343705026689577, 0.0003197318629215573, 0.00035637303402591414, -0.15683625873766438, -0.5468509071751644, -0.8262300491333008]	[0.0, 0.0046072508159431536, 0.008724112259714367, 0.008780328850996888, -0.000807611565840638, -0.11373670477616127, -0.05125196356522377]
85	[0.0, 0.0053245142886515495, 0.009104076184724974, -0.12650439613743814, -0.4911819257234269, -0.6960281572843847, -0.784495002345035]	[0.0, 0.014023529855829331, 0.02322146767064215, 0.06679233751798996, 0.07351875305175781, 0.19080513402035404, 0.3145754964728109]
86	[0.0, 0.0009330950285262318, 0.00109421579461344, 0.0016543739720393802, -0.13978707162957438, -0.5155457948383528, -0.7334638896741366]	[0.0, 0.010212346127159044, 0.014251407824064088, 0.017399536935906568, 0.025627236617238758, -0.0010696210359268932, 0.0934821680972453]
87	[0.0, 0.0010510494834496953, 0.001265877171566565, 0.0012809351870890495, -0.15347179613615314, -0.47630711605674314, -0.7303905487060547]	[0.0, -0.010342346994500318, -0.0177001953125, -0.026990990889699695, 0.010796597129420604, 0.24554202431126715, 0.3677016810366984]
88	[0.0, 0.0006203902395141014, 0.0012317456697159557, 0.007774955347964685, -0.15591019078304935, -0.47995416741622154, -0.7083792435495484]	[0.0, -0.008144880595960302, -0.016431808471679688, -0.024178153590152185, -0.016218988518966526, 0.16827633506373285, 0.21592290777909096]
89	[0.0, 0.001894800286543763, 0.0005656794497834738, -0.1442276804070728, -0.5406565415231808, -0.8123736632497689, -0.9840390556737]	[0.0, 0.006142164531507177, 0.017480850219726562, 0.017802087884200013, -0.10144032930072999, -0.09106736434133378, -0.019185417576840003]
90	[0.0, 0.000769464593184388, 0.0013898548326993776, -0.13846297013132247, -0.4944414841501339, -0.7555670487253292, -0.9147019135324581]	[0.0, -0.002446425588507495, -0.005600075972707508, -0.015524312069541857, 0.07271214535361814, 0.04271808423494061, -0.041113401714124365]
91	[0.0, 0.0004954087106803229, -0.01771826493112716, -0.04372446160567467, -0.13277254606548183, -0.03795975132992435, -0.1266359028063322]	[0.0, -0.020002063951994664, -0.029002741763466844, -0.036158310739617505, 0.15010131032843343, 0.6099394748085425, 0.9471722653037622]
92	[0.0, 0.010440726029245617, 0.018386338886461573, -0.10208832590203532, -0.4971775255705184, -0.8222725516871403, -1.03336585195441]	[0.0, -0.02043874640213872, -0.03843759235582933, -0.07396497224506593, -0.2659416198730469, -0.4651591652318059, -0.6341617985775598]
93	[0.0, 0.03319388941714685, 0.050716400146484375, 0.0781691701788656, -0.046562395597758766, -0.0593667281301391, 0.21252883108038656]	[0.0, -0.0170135498046875, -0.029014788175884654, -0.06685307151392905, -0.2126467855353109, -0.6617164611816406, -1.1462874161569703]
94	[0.0, 0.006293748554430323, 0.01163281892475343, -0.18090599461605716, -0.66469343085038, -1.1305186623021175, -1.4184708344308956]	[0.0, 0.010505977429842162, 0.019828896773489646, 0.03656588102641933, 0.20253131264134527, 0.5639292064465975, 1.0578265943025293]
95	[0.0, -0.006915644595497206, -0.017833207782945948, 0.09880467465049403, 0.507567556280839, 0.7721233367919922, 0.948964169150905]	[0.0, -0.01348595870168623, -0.04133575841000248, -0.06885076823987468, -0.017024090415553417, -0.18731318022075438, -0.3723400517513875]
96	[0.0, -0.013459356207595974, -0.02240431936163656, 0.13089581539756434, 0.5331887696918693, 0.7878052560906665, 0.9082452874434628]	[0.0, 0.01692596234773358, 0.03479204679790282, 0.05028724670410156, -0.03576303783215984, 0.035972344247918286, 0.18750818152176763]
97	[0.0, -0.0001666420384456302, -0.007646962216026232, -0.0079566554019328, -0.10205319053248374, -0.3058594151547078, -0.4837563163355778]	[0.0, 0.010475359464946266, 0.02747184351870846, 0.03602128279836503, -0.025820983083624682, -0.29036722685161376, -0.43315385517321126]
98	[0.0, 0.0014490830270865729, 0.0014024031789676705, 0.007792773999665936, -0.13473862095883016, -0.4592835275750411, -0.6207385816072164]	[0.0, -0.009383653339586573, -0.009371104993317836, -0.016054856149773755, 0.00046930815044277097, -0.006748500623200648, -0.14733816448010817]
99	[0.0, -6.374559904465116e-05, -7.62939453125e-05, -0.10774512039987716, -0.15391450179250654, -0.16187467073139405, -0.12027539704975343]	[0.0, 1.8571552477197883e-05, 4.115857576092452e-05, -0.07762055648000654, -0.37053861116108155, -0.622446662501285, -0.8072135322972347]
100	[0.0, -0.00024996305766933347, 0.0004617791426806406, -0.10847844575580812, -0.30180830704538497, -0.4794587587055412, -0.635894474230315]	[0.0, 0.004790958605314977, 0.01172115928248374, -0.03859519958496094, -0.2812189804880241, -0.43832327190198406, -0.5102217824835522]
101	[0.0, 0.0008573030170637708, 0.0011981161017162734, 0.006706338179738758, 0.10512301796361001, 0.12518180044073723, 0.06793423702842283]	[0.0, 0.011478725232575648, 0.01441554019325686, 0.014729248849969068, -0.11351786161723876, -0.5059688969662313, -0.7908891376696134]
102	[0.0, 0.0035697535464640495, 0.00690259431537843, 0.013240011114823425, -0.1527284321032072, -0.4883811348362972, -0.5425066696970084]	[0.0, 0.017204786601819677, 0.04028470892655278, 0.07042131925884121, 0.0601637990851156, 0.25191708614951747, 0.7708273435893815]
103	[0.0, -0.014605271188836255, -0.018454099956311865, 0.11770047639545655, 0.3701912729363688, 0.4127572712145353, 0.39715465746427814]	[0.0, -0.043498591372840956, -0.07985366018194906, -0.12541319194592937, -0.5612528951544506, -1.1528030194734273, -1.648387407001696]
104	[0.0, 0.0009285776238696641, 0.008182525634765625, 0.02044276187294436, -0.1993289746736222, -0.6786271145469263, -0.7168498792146378]	[0.0, 0.005219610113846862, 0.010475861398798081, 0.02335749174419277, -0.0445877878289469, 0.10719249123021246, 0.5941330759148853]
105	[0.0, -0.0004105818899056146, -1.1544478567770966e-05, -0.22211024635716559, -0.733102497301604, -0.9907747569837069, -0.9651430029618115]	[0.0, 0.019098583020661586, 0.025929400795384083, -0.0716129102204972, -0.11143483613666749, 0.2604554828844572, 0.4574012756347656]
106	[0.0, -0.012750123676500635, -0.01904889156943934, -0.018636301944130906, 0.19240580107036376, 0.7093645396985506, 0.933705882022255]	[0.0, -0.038968638369912156, -0.0826163040964234, -0.12183590939170497, -0.0801698785079159, -0.16723883779425375, -0.5563931716115853]
107	[0.0, 0.007913991024619982, 0.013540669491416857, -0.21444672032406498, -0.6350547388980265, -0.7926549409565169, -0.7734906046014087]	[0.0, -0.023565292358398438, -0.04666729977256345, -0.04919403477718998, -0.22430118761564533, -0.4755928641871403, -0.7181458724172494]
108	[0.0, 0.00742134295011887, 0.018854392202277026, 0.03257073854145265, -0.20650311520225095, -0.2897473385459497, 0.06698382528204672]	[0.0, 0.009194424277858104, 0.02853192781147218, 0.053826382285670604, 0.10701982598555748, 0.6090701253790609, 0.956207074617085]
109	[0.0, -1.9073486328125e-05, 0.00013652600740066134, -0.0001119312487150026, 0.1173315550151619, 0.5260783747622835, 1.0077842913175878]	[0.0, -0.0012176915218953255, 0.005408337241725292, 0.009078477558336573, -0.08816317508095217, -0.1370174006411906, -0.10727531031558346]
110	[0.0, -0.009593963623046875, -0.01628474185341311, 0.13804937663831218, 0.4417976580168075, 0.5279932524028581, 0.47426273948267905]	[0.0, 0.013001592535721862, 0.03388003299110842, 0.07077166908665689, 0.4241958417390528, 0.9512861151444287, 1.488493367245323]
111	[0.0, -0.001494257073653138, -0.0014892377351456432, -0.001609701859322854, 0.16967873824270185, 0.5245098314787215, 0.994241614090769]	[0.0, 0.00784823769017251, 0.01506403872841311, 0.015554428100585938, -0.14301952562834064, -0.30062273928993655, -0.29016193590666095]
112	[0.0, 2.3088957134653754e-05, 4.517404656567692e-06, -3.212376644690096e-05, -0.11551505640933346, -0.40978532088430253, -0.6605203528153263]	[0.0, -1.2046412417809904e-05, 4.467211271563798e-05, 0.0002409282483553099, 0.05429769817151531, 0.2440457595022103, 0.20250922755191159]
113	[0.0, 0.0004969145122322161, 0.01272703471936687, 0.02096075760690752, 0.16932136134097409, 0.6071813482987247, 0.9540582958020662]	[0.0, 0.06356841639468502, 0.12180378562525718, 0.18245546441329097, 0.15916723954050127, 0.2543941297029191, 0.4820828688772103]
114	[0.0, 0.001322595696700013, 0.005859575773540016, 0.007777465017218432, -0.09258169876901778, -0.3828159131501856, -0.5213300805342831]	[0.0, -0.004119371113024961, -0.01324703818873374, -0.01647899025364996, -0.05206308866802001, -0.12962592275519125, -0.27026327032791997]
115	[0.0, 0.00036892138029465116, 0.0005114705939046615, 0.000527532477128112, -0.15181390862715816, -0.47635906621029456, -0.6851567720112044]	[0.0, 0.006560777363024073, 0.014384420294510925, 0.022180456864206555, -0.0317924901058797, -0.165028823049445, -0.10528664839895185]
116	[0.0, 0.005306946603876206, 0.013587851273386242, 0.021036047684519055, 0.13240864402369468, 0.510100314491674, 0.7685485639070215]	[0.0, -0.022007289685701537, -0.04961666307951251, -0.06721898129111814, 0.018853639301500635, 0.070383674220035, -0.17055059734143718]
117	[0.0, -0.0015404349879215573, -0.0037805657637752788, -0.005048450670744664, -0.1274008499948609, -0.3774497383519231, -0.5914256447239925]	[0.0, -0.0024454217208056406, -0.007709703947368141, -0.011431041516755336, 0.05925780848452966, 0.2793768832558081, 0.34475125764545655]
118	[0.0, 0.0006123592979028203, 0.0008685965287060782, 0.0007092325310962266, -0.150009707400673, -0.45219998610647094, -0.6901951840049341]	[0.0, 0.007168117322419398, 0.014513417294151232, 0.03038757725765784, -0.017664558009097497, -0.2235176688746403, -0.22268596448396405]
119	[0.0, -0.0003910064697265625, -0.00032926860608473163, -0.14436922575298095, -0.4697041762502563, -0.6705615394993831, -0.7618336928518188]	[0.0, -0.0024308656391340833, -0.005387256019993458, -0.003459830033151867, 0.03451548124614501, -0.04470574228387125, -0.15680664464047123]
120	[0.0, 0.001981383875796716, 0.002963919388620617, 0.12400100105687217, 0.4402737868459603, 0.7194391049836817, 0.895187227349532]	[0.0, 0.00208402934827312, 0.003968289023951854, -0.09972271166349689, -0.33072321038497066, -0.3230451282701994, -0.2611627076801497]
121	[0.0, 0.005504457574141863, 0.006984158566123444, 0.019175378899825457, -0.16330919767680907, -0.5733959298384819, -0.7951375057822778]	[0.0, 0.015160911961605628, 0.0272048147101156, 0.039910768207751524, 0.0382639232434725, 0.04586269980982749, 0.27370302300704186]
122	[0.0, 0.009455931814093432, 0.019966426648591273, 0.028151461952610646, -0.11928006222373622, -0.4344056781969572, -0.6507983960603418]	[0.0, -0.03535772624768718, -0.06333853069104656, -0.09693647685803874, -0.10570325349506593, -0.2788021689967106, -0.599142375745271]
123	[0.0, 1.104254471684385e-05, -1.8571552477197883e-05, -0.0013376537122224974, -0.11006455672414628, -0.3768127842953328, -0.6491756439208984]	[0.0, 8.030941612169329e-06, 0.00045023466411464597, 0.004264429995888719, -0.10003943192331377, -0.3291571767706616, -0.3487466510973478]
124	[0.0, 0.0016006670500106068, 0.0034342314067643542, -0.13869185196725908, -0.374745820697985, -0.33729452835886065, -0.2407771662661906]	[0.0, 0.00658737985711344, 0.013305262515419969, 0.03381026418585531, 0.21384439970317715, 0.46271223770944747, 0.6181706880268303]
125	[0.0, 0.002842451396741552, 0.0039758180317130964, 0.11511300739489094, 0.3856724186947478, 0.6295816521895565, 0.8076978984631991]	[0.0, -0.007823642931486852, -0.010793083592465003, 0.08749911659642251, 0.3175389139275797, 0.39942189266807127, 0.5054770017925057]
126	[0.0, 0.0005501195004109505, 0.0006369540565893672, -0.14281473661723876, -0.4491996765136719, -0.6515768954628394, -0.7305752603631266]	[0.0, -0.011454632407740917, -0.022979033620734057, 0.029203515303762195, 0.10296369853772624, 0.005323510420949695, -0.12539612619500407]
127	[0.0, 0.0022280843634350234, 0.004190645719829078, 0.0042057037353515625, -0.13512410615619874, -0.4791987569708578, -0.6828779923288444]	[0.0, -0.00788236919202312, -0.016838374890778773, -0.01695532547800127, 0.03312361867804281, 0.08337322034333905, -0.062214700799239075]
128	[0.0, -0.006687264693410633, -0.015237707840768167, 0.16770664014314374, 0.5240872031763981, 0.7641501175729859, 0.8435123845150603]	[0.0, -0.0022531810559724974, -0.013331865009508448, 0.011162506906610581, -0.14677549663342848, -0.539358540585166, -0.8609159369217716]
129	[0.0, 0.0030788622404402943, 0.009278247230930958, 0.010804628071031885, 0.1514720916748047, 0.4836810262579663, 0.6921165867855672]	[0.0, 0.011100267109117823, 0.028836099725020325, 0.04390315005653722, -0.03675360428659591, -0.1599512602153581, -0.07839855394865314]
130	[0.0, 0.0002027812756990599, 0.0004723197535465573, -0.12767440394351315, -0.4213543942100122, -0.6977628406725431, -0.8370289049650488]	[0.0, 0.007255955746298781, 0.014071966472424258, -0.07632807681435061, -0.30000385485197434, -0.3177813479774878, -0.23493013883891845]
131	[0.0, -7.378427605964077e-05, -0.004634857177734375, -0.008429979023181211, -0.1614229302657284, -0.4418403223941203, -0.6914982042814559]	[0.0, 0.013157192029450648, 0.0264775125603931, 0.04727263199655596, -0.02722288432874187, -0.2584889060572575, -0.30400677731162595]
132	[0.0, 0.001893796418842797, 0.01790498432360188, 0.026619057906301258, 0.09914398193359375, 0.3921644311202197, 0.7114239742881372]	[0.0, -0.009630604794151232, -0.009218517102693724, -0.009555314716540586, 0.1353334125719572, 0.38081696158961176, 0.37073034989206377]
133	[0.0, -0.0004125896253084349, 0.0012894680625512578, 0.0008613184878702995, -0.11735514590614748, -0.4043880261872941, -0.6548801221345597]	[0.0, 0.0022401307758528333, 0.006763558638723133, 0.007714723285875635, -0.08120737577739501, -0.2614272268194897, -0.2624667318243725]
134	[0.0, -0.000521509270918763, -0.00199769672594563, -0.13281671624434566, -0.45920924136513097, -0.69226114373458, -0.8120421359413541]	[0.0, -0.004161533556486852, -0.006612978483501841, 0.04352770353618407, 0.17544144078304846, 0.11693703500848063, 0.02686952289782063]
135	[0.0, -0.002332988538239711, -0.00593687358655437, -0.0072895853142984635, -0.1329191107498966, -0.48602706507632565, -0.7533816287392066]	[0.0, -0.005649767423931529, -0.009324425145199378, -0.010447251169305005, 0.06760747809159096, 0.08567207737972815, -0.1883526852256372]
136	[0.0, -6.223979749186981e-05, 0.00013502020584876817, 0.0004552540026212526, -0.1388228567023031, -0.4344639025236434, -0.5561271466706934]	[0.0, -0.002830906918173781, -0.0067424774169921875, -0.007749858655427211, 0.005118219475997776, -0.07658657274748126, -0.31742095947265625]
137	[0.0, -3.0116031037863422e-06, -3.061796489500779e-05, 0.0011228260241056276, -0.13788725200452312, -0.3969333046361019, -0.45745749222604815]	[0.0, 1.6563817074377596e-05, -0.004040567498458714, -0.010534085725483422, 0.027260027433696266, -0.09030793842516527, -0.3843909815738078]
138	[0.0, -0.00015660336143064058, -0.00012046412417721086, -0.00045625787032221865, -0.14150569313450845, -0.4799782602410563, -0.6676934894762541]	[0.0, -0.0035883250989412474, -0.005688918264288745, -0.008707046508789062, 0.04346395793714031, 0.07029081645764812, -0.09025372956928468]
139	[0.0, 0.006580352783203125, 0.006470429269890943, 0.0054771021792765495, -0.14003502695184, -0.4166924326043375, -0.5565427478991056]	[0.0, -0.0031180130807975104, 0.005554399992290904, 0.014583688033255271, 0.015368210641962143, 0.08277541712710779, 0.2703335410670231]
140	[0.0, -0.009019249363949378, -0.013425224705746253, -0.018109271400852833, -0.12763374730160315, -0.40733086435418375, -0.6543219716925366]	[0.0, 0.013102983173570948, 0.02307490298622472, 0.033313349673622206, -0.06027472646612875, -0.24281401383249435, -0.20606593081825686]
141	[0.0, 0.0037790599622224974, 0.007690128527189977, 0.009708404541015625, 0.12159447920949873, 0.45859838786878093, 0.7941722869873047]	[0.0, -0.00884407445004154, -0.017237412302117505, -0.022933357640316565, 0.07273774398000654, 0.268951717175935, 0.24339926870245687]
142	[0.0, -4.517404656567692e-06, 0.0001601168983862422, -0.00015861109683346086, -0.13269976565712316, -0.36059279190866533, -0.6613811693693457]	[0.0, -0.013621480841385925, -0.0078803614566203, -0.020752455058850927, -0.0031892876876034038, -0.05298413728412843, -0.3711755652176709]
143	[0.0, 0.005504708541066883, 0.009328942549855945, 0.15958284076891438, 0.3497319472463509, 0.6362352873149675, 0.7488044939543075]	[0.0, -0.013207385414525596, -0.019164336355109057, 0.1752150686163647, 0.5878488641036181, 0.8954404529772306, 1.2877971247622835]
144	[0.0, 0.0015283885755037474, 0.004444122314453125, 0.0032249249910059063, 0.11228109660901531, 0.24182369834498374, 0.36712194743909343]	[0.0, -0.005713011089124365, -0.014259438765677146, -0.016093003122430893, 0.07561081334164221, 0.42570766649748126, 0.6942467940481079]
145	[0.0, -0.00013451827199784105, 0.0003147125244140625, 0.004021494012130589, 0.10859640021073247, 0.27255861382735436, 0.5436204609118009]	[0.0, 0.01172115928248374, 0.016582388626901867, 0.030386071456105945, -0.08937132985968343, -0.3920530018053556, -0.5614807731226872]
146	[0.0, 0.002200979935494729, 0.0049882186086547264, 0.005044435199938135, 0.11992203561883219, 0.2924040744179166, 0.4749177631578947]	[0.0, -0.011767839130602198, -0.019761135703638466, -0.023905603509200013, 0.06146882709703938, 0.4411667271664266, 0.6893986149838094]
147	[0.0, 0.00048436616596347903, 0.00013200860274409365, 0.007060201544510036, -0.14099823801141032, -0.41033845198781904, -0.6919946168598381]	[0.0, 0.006409193340100039, 0.012573442961040016, 0.02300111871016597, -0.05625524018940187, -0.3261500910708781, -0.42600581520482184]
148	[0.0, 0.002886621575606263, 0.003046738473992505, 0.0024258463006274766, 0.13948641325298095, 0.43017688550447186, 0.6291304136577409]	[0.0, 0.007196727551911586, 0.013098967702765307, 0.01898916144120033, -0.05422491776315841, -0.05199030825966311, 0.09649075959858155]
149	[0.0, -0.00039903741133784365, -0.004916442067999682, -0.0052105753045328385, -0.12710822255987875, -0.29969165199681314, -0.5263052488628182]	[0.0, 0.0013908587004003437, 0.015627710442793763, 0.0177102339895141, -0.08015431855854249, -0.2902813961631372, -0.3665903994911597]
150	[0.0, -0.004437597174392849, -0.005360653525904091, -0.0063238645854744036, -0.1342858766254622, -0.3403944718210319, -0.49581126162880285]	[0.0, -0.005643242283871253, -0.012728540520918763, -0.02030473006399003, 0.03253585413882654, 0.2012754741467928, 0.3399321907445003]
151	[0.0, -0.00016463430304192173, -0.00013752987510251558, -0.11997674640856282, -0.28307864540501626, -0.41117617958470376, -0.5651990990889697]	[0.0, -0.003534116243061547, -0.007334759360865917, 0.029731549714741234, 0.20167250382272783, 0.30610034340306314, 0.37442257529810874]
152	[0.0, 0.00535061484888999, 0.010981308786492505, 0.10271273161235595, 0.2739339125783822, 0.44990439164011065, 0.6183197623804997]	[0.0, -0.008216155202765307, -0.01658991763466311, 0.10473954050164469, 0.4118191568475016, 0.589965017218339, 0.7094393278423103]
153	[0.0, -0.0006168767025602762, -0.004863237079821836, -0.13463120711477217, -0.3357576069078947, -0.5401706695556641, -0.6930672494988697]	[0.0, -0.009962885003340638, -0.02108322946648844, 0.04697448328921716, 0.22627228184750248, 0.28678141142192626, 0.29986682691072186]
154	[0.0, 0.0014922493382512059, 0.0014912454705493516, 0.0964305275364934, 0.23084991856625248, 0.4183161886114828, 0.5627004723799862]	[0.0, -0.003339365908973768, -0.003288670590048781, 0.08653490166915123, 0.3050879428261206, 0.4262914155658928, 0.4783680564478825]
155	[0.0, -0.0035707574141659038, -0.007042633859734693, -0.15537914476896564, -0.38725702386153404, -0.6190962540475944, -0.7889205531070109]	[0.0, -0.004355280022871888, -0.010584279110556594, 0.08028030395507812, 0.3231761330052425, 0.3993290349056853, 0.3871004205001034]
156	[0.0, -0.00011594671952153135, -0.0012980009380143542, 0.0002594998008325078, -0.04063857229132406, -0.0871126275313534, -0.15660034982781657]	[0.0, 7.930554841717452e-05, 0.0016634087813525156, -0.0002047890111018802, -0.12811861540141845, -0.38194505791915123, -0.5500713147615128]
157	[0.0, 0.008887240761205284, 0.009255158273797193, 0.009604504233912792, 0.11109803852282063, 0.3340299505936475, 0.5155819340756063]	[0.0, -0.005048952604595591, -0.006886030498304052, -0.00901473195929281, 0.06650523135536535, 0.23082080640290847, 0.2594942795602897]
158	[0.0, -0.0002625114039371823, -0.0001596149645353151, 0.005015824970445948, -0.1411422930265731, -0.388722670705695, -0.607532701994244]	[0.0, -0.007587232087787221, -0.022118719000564724, -0.034096868414627224, 0.03942840977718998, 0.3431867298326994, 0.47427779749820154]
159	[0.0, -4.567598041749221e-05, -0.001264873303865599, -0.12248139632375654, -0.3324262719405331, -0.5466315620823918, -0.6801610243947884]	[0.0, 0.002276270013106263, 0.00490891306023844, -0.10758249383223717, -0.27850602802477376, -0.3019222460295028, -0.28703890348735683]
160	[0.0, -0.0014681565134146979, -0.003210368909333461, -0.12044053328664628, -0.3464994932475838, -0.5612237829911075, -0.7003121627004525]	[0.0, 0.004616787559107216, 0.008989635266755336, -0.08679741307308841, -0.2400970458984375, -0.2094610113846631, -0.13174910294382247]
161	[0.0, -0.003788094771535633, -0.0030382055985294087, 0.1248931884765625, 0.31743250395122313, 0.3955705542313428, 0.4359471170525806]	[0.0, 0.005912278827867823, 0.006809736552991552, 0.019615072953073742, 0.12278105083264812, 0.32318868135151124, 0.47545633817973876]
162	[0.0, 0.00171661376953125, 0.005040921662983422, 0.005055979678505018, 0.12058960764031657, 0.34091397335654783, 0.5509798150313525]	[0.0, -0.003509019550524073, -0.010349374068410633, -0.010403582924291221, 0.08098050167686033, 0.25868967959755285, 0.2881486792313419]
163	[0.0, -9.486549779058606e-05, -0.0014696623149674792, 0.0019540284809309583, 0.11868125513980221, 0.2909936402973372, 0.15329210381758784]	[0.0, -0.0003759484542040781, -0.007717232955129383, -0.005599574038857469, 0.00108016164679281, -0.21268242283871341, -0.4741141670628597]
164	[0.0, 0.0033007170024674792, 0.003330331099660633, 0.00334488718133219, -0.13781095805921062, -0.41993592914782063, -0.6204183478104444]	[0.0, 0.00020127547414716673, 0.0022326017680924792, 0.0022356133711971538, -0.0001696536415503047, -0.12733559859426347, -0.1519489288330078]
165	[0.0, -0.0007408543636922005, -0.005649265490080602, -0.1604341205797697, -0.5419224186947469, -0.8908196499473169, -0.8885202909770769]	[0.0, 0.013915614077919969, 0.030542674817537474, -0.08924283479389317, -0.39493560791015625, -0.6665074197869547, -1.1099805329975325]
166	[0.0, 0.003907555028011878, 0.0038704119230565937, 0.004312866612484534, 0.18421649932861328, 0.5486089304873811, 0.9561305297048461]	[0.0, -0.018624757465563135, -0.0466291527999072, -0.06365274128160969, -0.028798454686215003, -0.2480009982460425, -0.32715847617701455]
167	[0.0, 0.0002916235672802969, 0.0007012015894840573, 0.0013783103541324948, 0.14566270928633873, 0.3681147725958578, 0.6846583516974203]	[0.0, -0.007443177072625318, -0.014842685900235963, -0.022616637380499682, 0.04264279415732908, 0.40578641389545655, 0.5090010793585531]
168	[0.0, -0.0002218547620271849, -0.0009481530440487163, -0.0009546781841081042, -0.14195291619551842, -0.28130832471345624, -0.4851918471486947]	[0.0, 0.0062023965935953385, 0.009748559249074695, 0.009844930548417175, -0.05450148331491533, -0.30562902751721843, -0.4182193153782894]
169	[0.0, 0.0032153882478409557, 0.005447990015933435, 0.005131771689966591, 0.09097852204975343, 0.05184775904605221, 0.0024715222810440807]	[0.0, 0.00595293546977782, 0.01452797337582279, 0.014019012451171875, -0.11259781686883219, -0.4517786126387744, -0.7385896381578947]
170	[0.0, -0.00010791577790847384, -0.0026988983154296875, -0.0058018533807047135, -0.09800258435701004, -0.25863396494012125, -0.46088419462505126]	[0.0, 0.000171661376953125, 0.003834774619654091, 0.00733827289782063, -0.12732907345420497, -0.41478709170692873, -0.5351197092156665]
171	[0.0, -0.0034683629086149637, -0.005728069104646849, -0.15903723867316, -0.6154858438592212, -1.0817788776598478, -1.3580402575041122]	[0.0, -0.003202839901573107, -0.006107531095805641, 0.04021945752595624, -0.07952639931126626, -0.27914348401521405, -0.2518427999396078]
172	[0.0, 0.003497977005807229, 0.006064866718492823, 0.00859511526007406, -0.14957126818205246, -0.458464371530634, -0.6963027151007406]	[0.0, 0.01888626500179935, 0.030122556184467797, 0.059168966192948425, 0.01901526200143877, -0.18203534578022218, -0.2025639383416422]
173	[0.0, -0.00667772795024657, -0.023641586303710938, 0.16905834800318686, 0.5635648024709603, 0.44157479938707933, 0.27497642918636966]	[0.0, 0.02388853775827471, 0.04547922234786128, 0.08108942132247066, 0.35846158077842283, 0.7525715075041113, 0.98866814061215]
174	[0.0, -0.0028906370464119036, -0.004082228008069677, -0.004140452334755018, 0.06231558950323812, 0.30286387393349123, 0.7529635178415397]	[0.0, 0.0005461040296053099, -7.88036145662474e-05, -7.88036145662474e-05, 0.13248443603515625, 0.4509579507928141, 0.8357100737722298]
175	[0.0, -0.01456812808388186, -0.020834772210372776, -0.08612933911775311, -0.3026465365761206, -0.4930441003096737, -0.6205834840473381]	[0.0, 0.0032635738975121953, 0.0036214527330900026, 0.1287450288471419, 0.40759036415501626, 0.5546308818616366, 0.6691470899079972]
176	[0.0, -0.0021773890445109245, -0.005247216475637195, -0.004922465274208143, 0.12112517105905596, 0.40065414027163815, 0.5509080384906966]	[0.0, -0.0016779648630240729, -0.003109480205334414, -0.008135343852795351, -0.002364610370836573, 0.005245710674085302, -0.03513737728721189]
177	[0.0, 0.007056688007555323, 0.012547844334652503, 0.12635883532072345, 0.5426482150429166, 1.085631721898129, 1.583974737870065]	[0.0, -0.016515129490902503, -0.03158318369012125, 0.06510784751490473, 0.1534472013774666, 0.08358654222990314, 0.014415038259405932]
178	[0.0, 0.0031892876876025156, 0.008865155671772484, 0.011156483700401232, -0.17846308256450438, -0.626262363634611, -0.8187700572766756]	[0.0, 0.00278472900390625, 0.008859634399414062, 0.014185654489617505, 0.08128166198730469, 0.2979825672350431, 0.7677439639442847]
179	[0.0, 0.0004241341038753177, -0.00030668158280189317, 0.11460655613949466, 0.40309253491853436, 0.7241394645289372, 0.960163317228619]	[0.0, -0.0016915170769946641, 0.0035577071340462396, -0.09606010035464596, -0.42729277359811846, -0.4900189449912622, -0.48462516383120846]
180	[0.0, 0.0011654904014184453, 0.0018546455784846927, 0.0016503585012337396, -0.21308798539011153, -0.7373403248034025, -1.0435982754355981]	[0.0, 0.009047859593441565, 0.011239804719624047, 0.011515868337530932, 0.02423938951994309, 0.027741381996556846, 0.3549686231111231]
181	[0.0, -0.0018029463918587396, -0.003858365510639672, -0.006622515226665904, -0.11306009794536465, -0.5088961751837484, -0.7133815163060246]	[0.0, -0.004001918591950648, -0.008471639532791286, -0.006986417268451284, 0.09793231361790689, 0.10356200368780843, -0.11102826971756752]
182	[0.0, -0.002582449662058117, -0.005306444670024391, -0.008463106657329078, 0.14719210172954345, 0.5401350322522616, 0.5790835932681437]	[0.0, -0.0054083372417244036, -0.011453628540039062, -0.01773884421900629, -0.051206287584806276, -0.23174085115131504, -0.5473804473876953]
183	[0.0, 3.8648906507177117e-05, 2.359089098558087e-05, 0.0033544239244962526, -0.20660400390625, -0.7215349297774463, -1.0830457586991153]	[0.0, 0.003591838635895961, 0.007384952745939977, 0.014069707770096862, 0.012131741172389354, -0.053201976575349086, 0.24154763472707685]
184	[0.0, 0.00013251053659502077, 0.00012899699963941913, 0.18449331584729567, 0.6454176651804069, 1.0338090595446134, 1.173015895642732]	[0.0, 6.525140059565615e-05, 1.9575420179052117e-05, 0.0845693287096525, 0.24986166703073565, -0.019499628167403138, -0.25565147399902344]
185	[0.0, -0.0010495436818978021, -0.0019891638504825337, -0.0018355720921565677, 0.16889020016318934, 0.5793009306255144, 0.9252673701236125]	[0.0, 0.0015795858282796615, 0.003459830033151867, 0.005926332975689341, -0.04748545194927001, -0.3135269566586141, -0.3127559862638769]
186	[0.0, -0.00019173873098310423, -0.0008542914139599844, -0.0019188931113793828, -0.1322367316798161, -0.4260040584363436, -0.7041717830457186]	[0.0, -0.007331747757761242, -0.011699576126901867, -0.017662550273694677, 0.03932902687474282, 0.3170555516293181, 0.4200087095561784]
187	[0.0, 4.266437731281769e-05, 0.00027054234554846346, 0.0007707194278117058, -0.16525946165385985, -0.5086913861726461, -0.8272720638074373]	[0.0, -0.014494845741674034, -0.021947057623612487, -0.03754465203536217, 0.04396589178788002, 0.34592427705463535, 0.38007033498663567]
188	[0.0, 0.00037745425575597125, 0.009556318584241552, 0.002047388177168763, 0.1654695209703947, 0.5141965966475635, 0.8246527220073494]	[0.0, -0.013930170159590638, -0.030298233032226562, -0.03635205720600343, 0.03231399937679935, 0.23144069470857342, 0.18769113641036217]
189	[0.0, -0.021602731002004383, -0.029213553980777185, -0.09946471766421627, -0.3335179780658919, -0.5836301100881478, -0.7798736973812703]	[0.0, -0.018697537873920922, -0.03392319930227128, -0.0007333253559309583, 0.15797163310803874, 0.11272631193462157, 0.010335319920590003]
190	[0.0, 0.0301682321648844, 0.05067674737227623, 0.17199064555921062, 0.4608902178312606, 0.6213032571892985, 0.7961604469700863]	[0.0, 0.049582531577661904, 0.12069250407971754, 0.11875704715126378, 0.00375044973273031, -0.10784550717002528, -0.3488530610737053]
191	[0.0, -0.002033334029348133, -0.00250565378289469, -0.13402537295692873, -0.30712127685546875, -0.5911179592734888, -0.8142586758262231]	[0.0, 0.00908299496299314, 0.01124532599198158, -0.12988241095291997, -0.5300481695877881, -0.7906803331877059, -1.0337076689067644]

## Sheet: 2f_SingleSpeaker
	x	y
0	[0.0, 0.00023892051295248962, -0.0036018773129109505, -0.0008382295307356458, 0.26962681820518153, 0.44680344431023844, 0.697122373078999]	[0.0, -0.050475471898129065, -0.09924286290218909, -0.1433884470086344, -0.15703502454255736, -0.7171510395250817, -1.230488827354029]
1	[0.0, 0.00034784015856370587, 0.001391862568103086, 0.21170967503597904, 0.7193816335577718, 1.0838026749460328, 1.3008955905311987]	[0.0, 0.022750151784796557, 0.03588877226177001, -0.09139362134431472, -0.07214797170538656, 0.046548341449938135, 0.18260504070081218]
2	[0.0, -0.01032377544202312, 0.026497589914422193, 0.406524758589895, 0.5017210307874178, 0.44178009033203125, 0.3585835507041528]	[0.0, 0.035614214445415016, 0.08342240986071126, 0.25896273161235595, 0.6598753678171256, 0.9584261241712069, 1.195474925794099]
3	[0.0, -0.011960079795435341, -0.017300154033460302, -0.02335849561189285, 0.08349719800447186, 0.4261699475740137, 0.3525819276508537]	[0.0, -0.012115177355314088, -0.028189608925266896, -0.04167657149465409, -0.054239975778680005, -0.23885827315481034, -0.637171895880448]
4	[0.0, 0.004997755351818789, 0.007622367457338797, 0.00961554677862786, 0.10896431772332438, 0.42612627932899816, 0.7353978408010375]	[0.0, 0.01411036441200686, 0.026064922935084667, 0.03516096817819747, -0.03405721564041908, -0.3065791882966691, -0.1326786844353922]
5	[0.0, -0.00017467298005779952, -0.00012749119808841414, 0.17075287668328532, 0.5321763691149259, 0.7096395994487557, 0.7338177530389078]	[0.0, 0.012246684024208143, 0.012709467034590638, -0.10742990594161217, -0.18234353316457685, 0.11546034561960283, 0.36070522509123126]
6	[0.0, 0.0031195188823494036, 0.003997903121145008, 0.10851809853001626, 0.41892553630628004, 0.6508044192665494, 0.7719893204538444]	[0.0, -0.022375709132144372, -0.033479991712068724, 0.03171720002826817, 0.23472986723247313, 0.17600611636513097, 0.05024558619448971]
7	[0.0, 0.006355486418071266, 0.013561248779296875, 0.08550443147358155, 0.2705945466694075, 0.42402869776675534, 0.4954498692562703]	[0.0, -0.036069970381887195, -0.06649017333984375, -0.01981032522101156, 0.1415759638736125, 0.09484943590666095, -0.07801106101588218]
8	[0.0, -0.0017974251195003177, -0.0043467471474087915, 0.10046607569644372, 0.2462447317023031, 0.1728263654206934, 0.06889042101408371]	[0.0, 0.0275421142578125, 0.05639377393220624, -0.012675335532740917, 0.10448054263466311, 0.4234569951107625, 0.6841077302631575]
9	[0.0, -0.013890517385382495, -0.02107720626027998, -0.02179196006373374, -0.1886814518978719, -0.49983476337633626, -0.559793271516499]	[0.0, -0.04651119834498374, -0.08199290225380373, -0.10978246990003093, -0.04775549236096843, -0.2677596242804281, -0.5971712815134147]
10	[0.0, 3.513536955246366e-05, -0.0003403111508015755, -0.0007072247956925182, 0.11920527407997561, 0.41588582490619874, 0.4481641869795956]	[0.0, -0.02962815134148844, -0.049840525576943406, -0.06468321147717937, -0.0329082890560759, -0.0723472394441309, -0.3212246141935653]
11	[0.0, 0.002281791285464685, -0.0031958128276627917, -0.003669638382761242, 0.13234489842465003, 0.353455794484991, 0.27964842946905843]	[0.0, -0.026402222482781568, -0.05209822403757158, -0.07965991371556314, 0.01294587787828938, -0.07085448817202877, -0.5425794501053653]
12	[0.0, 4.0656641909997404e-05, 0.00023189343904217452, 0.14155337685032965, 0.47240759197034343, 0.6124521556653475, 0.6470037761487459]	[0.0, 0.007723256161338732, 0.009429831253854992, -0.11601548445852128, -0.12091385690789469, 0.13753640024285563, 0.3306785382722559]
13	[0.0, 0.002104106702302211, -0.0019615574886922005, 0.09765072872764158, 0.27364881415116127, 0.46914953934518877, 0.586141787077251]	[0.0, 0.0002288818359375, 0.0025789361251025156, -0.06094681589226969, -0.22712105198910404, -0.20498777690686687, -0.09723964490388592]
14	[0.0, -0.0005179957339640495, -0.0005802355314559193, 0.14545741834138592, 0.45473500301963377, 0.5075710698177938, 0.4388889513517684]	[0.0, 0.011749769511975039, 0.011797955161646279, -0.01636103579872561, 0.04872372275904535, 0.25447293331748533, 0.4085641158254516]
15	[0.0, -7.779974686528135e-05, -0.00038247359426435423, 0.1081998724686466, 0.31654257523386065, 0.5364272468968441, 0.6681432222065169]	[0.0, -0.0028901351125618646, -0.010943161813836255, 0.02922660426089685, 0.2215797022769328, 0.2964526728579875, 0.27722057543302814]
16	[0.0, 7.478814375971865e-05, -0.0037012602153581042, 0.1628790403667244, nan, nan, 0.2697939621774772]	[0.0, -0.006441317106547828, -0.01368472450657876, -0.03556151139108721, nan, nan, -0.6017815439324625]
17	[0.0, 5.220112047688019e-05, 1.0540610865028555e-05, 8.382295307374221e-05, 0.1360848075465153, 0.37147070232190593, 0.5645767011140519]	[0.0, 0.0013737929494759271, 0.0015042957506681276, 0.0016257637425480809, -0.09681400499845783, -0.22915789955540689, -0.1040749800832641]
18	[0.0, 0.0017627916837987812, 0.0024956151058797005, 0.1329376823023738, 0.4293532120554069, 0.6620627955386507, 0.7979694165681535]	[0.0, -0.004490300228720656, -0.00518999601665282, 0.033656672427529344, 0.1889700638620484, 0.17586708068847656, 0.08974125510767905]
19	[0.0, -0.00033027247378658586, -0.0003458324231599974, 0.13946131656044436, 0.5105304718017578, 0.7254801298442644, 0.7913423839368319]	[0.0, -0.006807226883737805, -0.006853906731856263, 0.03633549338892905, 0.10087063438013999, -0.04405925148411782, -0.19865788911518312]
20	[0.0, -0.001283444856342797, -0.0018787384033203125, 0.09852359169407876, 0.4407802381013566, 0.586658778943514, 0.6119065535695931]	[0.0, 0.005866602847451219, 0.014517432764956872, 0.0008628242894221927, -0.002581445794356263, 0.19819209450169595, 0.3649601183439559]
21	[0.0, -0.002199474133942836, -0.0021452652780631354, -0.0024132979543587396, 0.10753531205026778, 0.44248681319387373, 0.603536806608501]	[0.0, -0.0026286275763256484, -0.0028002889532787734, -0.0031757354736328125, 0.005269803498920922, -0.02066361276726969, -0.19796672620271405]
22	[0.0, -0.0031491329795443335, -0.0031491329795443335, 0.10862802204332844, 0.42901490864000813, 0.5691749171206819, 0.5908850619667447]	[0.0, 0.005482121517783156, 0.005570461875513466, 0.0006796184339021849, 0.03224824604235188, 0.20562322516190346, 0.3662360341925366]
23	[0.0, -0.0004632849442334219, -0.0009039828651831172, 0.1284754903692944, 0.5057282196848014, 0.701532865825452, 0.7753966983995939]	[0.0, 0.006624021028217797, 0.007456227352744982, 0.020890988801655297, -0.013979359676962844, 0.1342893901624178, 0.2593928889224406]
24	[0.0, -0.0005732084575451601, -0.0010502965826737487, 0.016495052136872967, 0.2986195212916325, 0.45218668485942626, 0.36014908238461096]	[0.0, 0.02988112600226156, 0.059229198255037474, 0.09595720391524498, 0.029318458155581872, 0.5275445235402962, 0.982122170297723]
25	[0.0, -0.014886354145250635, -0.022786792955900026, 0.18261006003931968, 0.1540866651033106, 0.10190060264185874, 0.16187416879754313]	[0.0, 0.011788920352333143, 0.018176530536852198, 0.0436622218081828, 0.46571882147538, 1.0464969434236222, 1.6235364110846264]
26	[0.0, 0.0007795032701993776, 0.0018069618626643802, -0.16052296287135093, -0.45568817540219, -0.7753713507401319, -1.0981205890053198]	[0.0, 0.008298472354286268, 0.015862615484940612, -0.08003285056666343, 0.14119499608090003, 0.42229451631244874, 0.593639173005756]
27	[0.0, -0.0022597061960318854, 0.017827184576737487, 0.03330080132735436, -0.17676052294279376, -0.5159247548956616, -1.0045192116185238]	[0.0, 0.017476332815069995, 0.02583353142989342, 0.039599569220292175, 0.11547239203202064, 0.260223589445415, 0.34086528577302655]
28	[0.0, -0.002245150114360328, -0.007273021497224086, -0.012938850804379065, 0.00375245746813313, 0.36559155112818686, 0.8477602506938737]	[0.0, -0.004265433863589685, -0.014087777388723133, -0.02126342371890466, -0.03180805005525311, 0.008350171540912221, 0.030641053852281885]
29	[0.0, -0.0060018740202250065, -0.01930337203176391, 0.18074110934608845, 0.6680802295082491, 1.120168535332931, 1.3797757500096366]	[0.0, -0.0204026071648844, -0.037895001863177846, -0.020324807418020008, 0.04437848141318934, 0.0093841552734375, 0.022032386378238122]
30	[0.0, 0.00806306537828938, 0.020208358764648438, 0.19613918505216965, 0.6085190020109481, 0.9843269147370997, 1.145925521850586]	[0.0, 0.017182701512386878, 0.04289376108269938, -0.12672474509791343, -0.33723228856136966, -0.29008714776290123, -0.15199661254882812]
31	[0.0, -0.028930463288959984, -0.04939832185444093, 0.14282979463276124, 0.5222814961483602, 0.6644206298025033, 0.6259125157406453]	[0.0, -0.07513698778654376, -0.16411781311035156, -0.24065720407586344, -0.40512185347707685, -0.7375099784449528, -0.9965093512284127]
32	[0.0, -0.0007393485621403073, -0.0086864672209086, 0.11744323529695189, nan, nan, 0.7248020172119141]	[0.0, -0.00953473542865968, -0.018907346223530297, 0.009937788310804052, nan, nan, 0.17886211997584311]
33	[0.0, 0.0002429359837581302, -0.0005360653525903203, 0.11634927046926435, 0.5306013006913037, 0.8375514181036703, 0.9994230772319597]	[0.0, -0.016515129490902503, -0.03563378986559407, -0.032375737240439406, 0.06336111771433028, -0.021897366172388466, -0.1648220263029394]
34	[0.0, 0.0020002063951993776, 0.007961172806589367, 0.09566507841411376, 0.42204204358552566, 0.6831093838340356, 0.8241799003199528]	[0.0, -0.005755173532586255, -0.016097520527086573, 0.0262451171875, 0.2003258153011922, 0.10002889131244874, -0.08506323161878093]
35	[0.0, 0.000374944586503112, -0.00014003954435626298, 0.1312577097039469, 0.5462335285387541, 0.823638815628855, 0.9325883263035823]	[0.0, -0.031142485769171557, -0.06374409324244468, -0.05375862121582031, 0.017791547273334096, -0.1445755205656356, -0.35659890425832685]
36	[0.0, 0.007265994423313771, 0.01448179546155437, 0.16272695440995033, 0.4453272568552116, 0.6581241206118937, 0.713714800382915]	[0.0, -0.04889889767295408, -0.10177662498072593, -0.028742238094932482, 0.24967645343981282, 0.2433556004574422, -0.027186243157637513]
37	[0.0, 0.02864887839869379, 0.07050865574886878, 0.09967753761693032, -0.21315925999691654, -0.13877918845728843, -0.4071024844520972]	[0.0, -0.04503149735300216, -0.0937823245399878, -0.16508403577302655, -0.3437127565082756, -0.9489476053338302, -1.5510940551757812]
38	[0.0, -0.005747142590974086, -0.015244232980828443, -0.029689889205129383, 0.18449281391344563, 0.48932978981419684, 0.6195761028089022]	[0.0, 0.023355484008789062, 0.05538789849532222, 0.07748001500179846, 0.03673603660181968, -0.01843502646998374, 0.07514200712505126]
39	[0.0, -0.0001214679918790651, -0.0003011603104443594, 0.21275470131321939, 0.5559494620875309, 0.635020105462325, 0.5662988361559416]	[0.0, 0.007385454679790016, 0.008004841051603151, -0.08351175408614342, -0.06409494500411217, 0.39859922308670814, 0.6922450818513566]
40	[0.0, 0.013749975907175305, 0.020383533678556276, 0.025366481981778932, 0.15699286209909502, 0.43307103608783937, 0.6618876206247428]	[0.0, 0.026793730886359057, 0.06133882622969722, 0.0853508397152547, -0.05304687901547123, -0.25837998641164717, 0.004552540026212526]
41	[0.0, 0.01987457275390625, 0.06112801401238688, 0.2606472216154403, 0.5767114538895459, 1.1154189862703028, 1.5426505239386312]	[0.0, -0.057807721589740346, -0.11488061202199784, 0.0848388671875, 0.010774512039987805, 0.0047964798776733986, -0.11697618584883784]
42	[0.0, 0.013723624380011401, 0.02754889036479735, -0.13034920943410722, -0.4336793799149361, -0.4723328038265828, -0.41672254863538205]	[0.0, -0.0810055983693978, -0.1564959475868628, -0.180613367181075, -0.31350938897383784, -0.6254627830103825, -0.845199384187397]
43	[0.0, 0.0010608371935396654, 0.2652175802933545, 0.45862022199128827, 0.24504987817061608, 0.17876926221345624, -0.018020931043122967]	[0.0, 0.04358642979672123, 0.07095387107447593, 0.48242117229260906, 0.8417410599557975, 1.2363745036878084, 1.7370971880461044]
44	[0.0, -4.617791426841933e-05, -0.00494505229749187, -0.29798457497044684, -0.2813886341295744, -0.11877762643914469, 0.10914150037263504]	[0.0, 0.003616935328433435, 0.011920427021227198, -0.0005646755820825078, 0.43868265653911376, 0.8483344630191203, 1.1027717590332031]
45	[0.0, -0.00465192292865968, -0.013008619609632177, -0.021278983668277185, 0.0618929612009147, 0.14412378009996907, -0.15442647432026124]	[0.0, -0.00672390586451499, -0.014332721107884971, -0.02172168932463059, -0.11246129086143153, -0.497099725823654, -0.7307865745142887]
46	[0.0, 0.00044421145790440875, 0.0006404675935440807, 0.0011238298918065937, 0.08653189006604656, 0.4999057870162158, 0.788080817774722]	[0.0, 0.0009983464291227762, 0.004120876914576854, 0.006838848716334667, -0.11490821838378906, -0.2043829466167244, 0.060826853701943406]
47	[0.0, 0.00026301333778722125, -0.0023164247211662214, 0.11219074851588129, 0.40818164223118814, 0.6534132204557714, 0.7882936377274361]	[0.0, 0.007832677740799987, 0.016189876355622523, -0.07655645671643718, -0.21036399038214437, -0.1039715817100122, 0.015370218377364075]
48	[0.0, 3.513536955246366e-05, 0.00010891964561121625, 0.14428289313065434, 0.5279621325041122, 0.7631924277857731, 0.8236232556794825]	[0.0, -0.00339508056640625, -0.003681684795179052, 0.13415286415501626, 0.12384615446391845, -0.16042960317511312, -0.37810225235788497]
49	[0.0, 0.0003172221936678099, -0.00036139237253252077, 0.15026895623458092, 0.39835879677220376, 0.6924809907612053, 0.9307399548982316]	[0.0, 0.005588029560289698, 0.01566786515085372, -0.05417020697342689, -0.3041970102410563, -0.3662495864065072, -0.3251206247430094]
50	[0.0, -0.0010224392539575078, 0.005422893323395961, 0.13478831241005373, 0.4810880359850431, 0.7634900745592619, 0.94091816952354]	[0.0, 0.006909621389288745, 0.01959549753289469, -0.10462108411286941, -0.15702950327019938, -0.012949391415244094, 0.12163864938836344]
51	[0.0, -0.01484118009868407, -0.018560509932668445, -0.019259201852898755, 0.2661183005885075, 0.5400481976960831, 0.5936286323948909]	[0.0, 0.008790869461862805, 0.013581828067176893, 0.01567689996016597, 0.05618998878880532, 0.3709306214985091, 0.5715355120207128]
52	[0.0, -0.004769877383583143, -0.010219875134919398, -0.018424485859117823, 0.13677346078973152, 0.4608867042943059, 0.5461215972900391]	[0.0, -0.008370750828793128, -0.017852783203125, -0.03242291902240968, -0.09267656426680748, -0.24291540447034343, -0.5241956208881584]
53	[0.0, 0.0036967428107015365, 0.0037544652035368387, 0.042550940262644055, 0.22222117373817873, 0.5006338420667147, 0.723805678518195]	[0.0, -0.0028238798442643542, -0.00293731689453125, 0.02595600328947345, 0.3271926076788647, 0.4547319914165291, 0.48685425206234534]
54	[0.0, 0.006218960410669716, 0.02357081363075686, 0.04641131350868655, 0.263336081253855, 0.5461923699629931, 0.7974835446006372]	[0.0, -0.012249193693462779, -0.02371938605057622, -0.02890486466257247, 0.2211982325503694, 0.31109709488718096, 0.2645703365928247]
55	[0.0, -0.0002790752210115599, -0.0008166463751537734, 0.01599362021998374, 0.3103396767064144, 0.6398695393612512, 0.8090448379516606]	[0.0, -0.0006851397062606068, -0.005090111180355628, 0.009748057315223768, 0.22589131405479002, 0.21940331710012373, 0.12537052756861655]
56	[0.0, 0.018101240459241552, 0.025888744153474974, 0.031069203426963732, 0.14118897287469157, 0.45717992280658937, 0.7010063372160262]	[0.0, -0.02545406943873285, -0.05646705627441406, -0.08229305869654535, -0.007839704814709414, 0.13587248952765218, 0.08996511760510906]
57	[0.0, 0.0011032506039265755, 0.00673796001233562, 0.008442025435598133, 0.07759194625051347, 0.32108306884765625, 0.5026481026097347]	[0.0, -0.025432486283151867, -0.05136339288008873, -0.06952135186446373, -0.008822993228309706, 0.052314557527241234, 0.004843661659641896]
58	[0.0, -0.002042368838661268, 1.405414782151837e-05, 0.0031426078394840573, 0.06970455771998374, 0.21099893670333092, 0.36721882067228684]	[0.0, 0.007959667005037474, 0.009313884534334349, 0.013364490709807164, -0.11954106782611973, -0.4255485534667969, -0.6078122791491056]
59	[0.0, 1.606188322345048e-05, 0.0009652187949731328, 0.1454418583920125, 0.3205515208997225, 0.49572994834498374, 0.5856328261526009]	[0.0, 1.8069618627158945e-05, 0.0016739493922184323, -0.19545705694901283, -0.4947386289897713, -0.6699717672247631, -0.7562014931126644]
60	[0.0, 0.002625615973221862, 0.0023119073165096538, 0.00230086477179281, 0.06067125420821373, 0.17191937095240561, 0.32678654319361655]	[0.0, 0.0026301333778775415, 0.007584722418533474, 0.007573679873817518, -0.08509535538522872, -0.3746630016126131, -0.5602389887759562]
61	[0.0, -0.0004748294228003047, -0.0004150992945621823, 0.14939358359889, 0.5433795326634456, 0.7617333060816716, 0.8572478043405631]	[0.0, 0.00015810916298342192, 0.00012196992572999221, 0.04762498955977623, 0.05230351498252528, 0.12707509492573, 0.22472080431486496]
62	[0.0, -0.01566284581234534, -0.03686754327071373, 0.12075524581106123, 0.4062732897306742, 0.4550384220324064, 0.3602577510632967]	[0.0, 0.03825790003726315, 0.06920513353849689, 0.10584580270867594, 0.28828922070955, 0.4966309196070622, 0.6662333639044506]
63	[0.0, 0.010190762971576284, 0.009858984696236917, 0.013464375546103469, 0.06788655331260252, 0.1787838182951269, 0.27183030780993]	[0.0, 0.009505121331465638, 0.018223210384971544, 0.024163597508480628, -0.09597979093852782, -0.4649187389173006, -0.6929011093942741]
64	[0.0, 0.005856062236585302, 0.014277508384302529, 0.08993299383866127, 0.2696002157110913, 0.4548795599686475, 0.5976686979594978]	[0.0, 0.027745899401212526, 0.047221434743780044, -0.0007428620990959089, -0.21720986617238935, -0.3044007953844572, -0.3024101257324219]
65	[0.0, -0.005046944869191883, 0.004911924663343115, 0.14337941219932215, 0.4938712872956934, 0.7822915127402856, 0.9115289386950041]	[0.0, 0.03551533347681968, 0.06389768500077064, 0.05247618022717937, -0.14011684216951092, -0.14759967201634439, -0.0736828854209497]
66	[0.0, 0.004698100842928099, 0.005104667262027185, 0.08913642481753747, 0.2628090507105778, 0.4645518252724097, 0.6160695929276319]	[0.0, 0.005510731747276232, 0.012856031719007177, -0.0642937108090047, -0.3755358645790503, -0.5278085407457853, -0.5458465375398331]
67	[0.0, 0.00034482855545814317, 0.005660308034796557, 0.016047327142012513, 0.30532385173596843, 0.5721870221589738, 0.7863401111803556]	[0.0, 0.01429507606907876, 0.03530803479646405, 0.04437697561163656, -0.12810004384894125, -0.20259857177734375, -0.1551783712286703]
68	[0.0, -3.362956799968231e-05, -8.131328381999481e-05, 0.017959695113332508, 0.3083464973851253, 0.5684481169048112, 0.7351508893464738]	[0.0, 0.004715668527703443, 0.01342371890419436, 0.0028906370464127917, -0.12464171961734127, -0.10760508085552001, -0.031500866538599404]
69	[0.0, -0.00014606275056561202, -0.00010088870399904692, -0.00045475206877121366, 0.23347101713481688, 0.7721424102783203, 1.1803054809570312]	[0.0, -0.0029985528243212656, -0.00962106805098717, -0.012982519049393737, 0.04776051169947593, 0.15411176179584718, -0.2575703671104028]
70	[0.0, -0.0018586610492907774, -0.01609526182475829, -0.3969656793694747, -0.5726528167724614, -0.4003512231927169, -0.28058403416683797]	[0.0, 0.004419527555766578, 0.014126426295229422, 0.029042896471525026, 0.6008364024915185, 0.9984678971140006, 1.3153003391466642]
71	[0.0, -0.0022039915385994036, -0.004907407258685659, 0.21738955849095465, 0.65179423282021, 0.9913303977564762, 1.1406185752467106]	[0.0, 0.006085446006372841, 0.012248691759610963, -0.058598769338507495, -0.26329793428119874, -0.22673104938707844, -0.06661465293482749]
72	[0.0, 0.003591838635895961, 0.008515307777805958, 0.009142223157380336, 0.16502832111559407, 0.5476414529900797, 0.8212571395070931]	[0.0, -0.007685109188682482, -0.01921754134328779, -0.02719076056229408, 0.06392428749486001, 0.30757251538728436, 0.3555247658177425]
73	[0.0, 0.01678190733257079, 0.04473886991802001, 0.36377404865465657, 0.6228607579281453, 0.5450359143708878, 0.4073143005371094]	[0.0, -0.047034213417454396, -0.07828210529528157, -0.021707133242958143, -0.5014690599943465, -0.8867153368498153, -1.1633220471833883]
74	[0.0, 0.00824777703536217, 0.014843689767937818, 0.02239578648617435, 0.1362218354877669, 0.30833645870811033, 0.5208974135549447]	[0.0, 0.011843129208213732, 0.02347594813296716, 0.03396536174573406, -0.10425417046797847, -0.586416344893606, -0.8544751217490747]
75	[0.0, 0.003960760016190612, 0.0019660748933496563, 0.08846784892835169, 0.23972812451814374, 0.42829488453112186, 0.5660825026662728]	[0.0, 0.004348252948961573, 0.0046253204345703125, -0.2022145923815275, -0.44007301330566406, -0.620931826139751, -0.7875959496749072]
76	[0.0, 0.0062666441264900286, 0.011760310122840956, -0.18429204037315028, -0.2750617579409953, -0.490284969932155, -0.6512416036505453]	[0.0, -0.03641479893734623, -0.07303137528268877, -0.12843734339663815, -0.5780882584421256, -1.0342592942087272, -1.485732229132401]
77	[0.0, -0.0004125896253084349, -0.0009421298378393672, -0.0009777671412418698, 0.09667346352025064, 0.38507310967696373, 0.7032098268207747]	[0.0, 0.002645693327250953, 0.006385602449115346, 0.006388112118369094, -0.08164807369834559, -0.15508250186317873, -0.07503710295024746]
78	[0.0, 0.006893057572213479, 0.008014377794767213, 0.145558808979235, 0.5481052398681641, 0.7777148798892366, 0.9807064658717097]	[0.0, 0.026009710211503112, 0.0490790919253703, -0.05085543582313967, 0.05675717404014158, 0.41939685219212564, 0.6921933826647306]
79	[0.0, -0.0033990960372127788, 0.009616550646329713, 0.04476296274285563, -0.16717910766601562, -0.36401798850611655, -0.3214278974031153]	[0.0, 0.06896721689324625, 0.11824356882195719, 0.1645695535760172, 0.4500208402934822, 1.002905745255319, 1.5908130846525488]
80	[0.0, 2.2587023283726637e-05, -2.3590890984692692e-05, 0.2742651889198706, 0.5078913036145662, 0.9714442805240031, 1.4425508599532284]	[0.0, 3.513536955601637e-06, -4.818564967035144e-05, -0.04712004410593096, -0.36849172491776283, -0.5913754513389184, -0.6398145776045947]
81	[0.0, -0.00010339837325235024, -7.855264764078385e-05, -8.20661845959414e-05, -0.0031810057790653268, -0.1351052836367952, -0.3899313274182772]	[0.0, -0.00010289643940186721, -1.405414782151837e-05, -8.030941612169329e-06, 0.011808997706363122, 0.29413072686446284, 0.4777541913484269]
82	[0.0, -0.0005998109516349714, -0.0005099647923518802, 0.17576870165373126, 0.4573410435726766, 0.7134753779361116, 0.8640936801308072]	[0.0, 0.011928959896689406, 0.02539383737664469, -0.07156271683542403, -0.3016411630730884, -0.36808214689555996, -0.3160080156828231]
83	[0.0, 0.02637160451788656, 0.049084111263876906, 0.0679608395225122, 0.30733158713892816, 0.3778071152536491, 0.3482647946006372]	[0.0, 0.004804008885433753, 0.02766659385279624, 0.30587698283948406, 0.8371312994706006, 1.3764722723709912, 1.7528787412141504]
84	[0.0, 0.002081268712093909, 0.3167717080367236, 0.7960695969431022, 0.9545873340807463, 0.9250113838597347, 0.8692643516942073]	[0.0, -0.02262466832211185, -0.017161620290655932, -0.20542847482781657, -0.4409569188168172, -0.587362490202251, -0.7309712861713615]
85	[0.0, -0.00880391974198158, -0.018565027337325013, -0.027617404335423146, 0.20925170496890466, 0.5592210669266553, 0.5980888165925675]	[0.0, -0.0303870753238078, -0.05138848957262532, -0.07825600473504313, -0.09788011249743, -0.3598905864514803, -0.7013220536081413]
86	[0.0, 0.006340428402548781, 0.008050517032020643, -0.15948446173416997, -0.5745059565493937, -0.5506264536004322, -0.3406374078047909]	[0.0, 0.0013055299457755964, -0.0012934835333568984, -0.032318014847604104, -0.25289334748920567, -0.7602114426462272, -0.9727006209524047]
87	[0.0, 0.0036058927837174792, 0.007042131925883766, 0.10938042088558841, 0.2981582440828019, 0.4930807414807772, 0.6180572509765625]	[0.0, -0.005894209209241552, -0.012358113339072219, 0.0885230616519328, 0.30783201518811687, 0.33975500809518966, 0.28127268741005373]
88	[0.0, -6.173786364094269e-05, 0.006508576242547193, 0.00605532997532876, 0.20635855825323812, 0.5221813603451375, 0.7638986487137647]	[0.0, -0.01870607074938313, -0.03727360775596189, -0.058381933914987805, 0.03808121932180342, 0.2544267554032178, 0.2603425477680412]
89	[0.0, 0.002886119641756224, 0.005833977147152503, 0.06629040366724936, 0.1437428123072575, 0.4779981311998869, 0.6841338308233968]	[0.0, -0.004137942665501271, -0.006149693539267531, 0.23774849741082438, 0.6587650901392887, 0.7716620595831625, 0.7010324377762647]
90	[0.0, -0.005088605378802846, -0.013125570196853786, 0.007340280633224339, 0.31067848205566406, 0.5064141122918384, 0.518503691020765]	[0.0, 0.0081634521484375, 0.01852738229851969, 0.03874929327713872, 0.09806181255139812, 0.30825715315969404, 0.47817782351845217]
91	[0.0, -0.04094299517179811, -0.06574028416683797, 0.015620683368883448, -0.30677393863075686, -0.7708356254979187, -0.9945422724673625]	[0.0, 0.04919303090948812, 0.10250392713044842, 0.4042886432848478, 0.7552433013916016, 1.0586502677515934, 1.309345646908409]
92	[0.0, 0.001207652844881224, 0.0034111424496297005, -0.21172975239000813, -0.3800994471499797, -0.17993073714406815, 0.0789150438810653]	[0.0, -0.0015027899491162344, -0.0027059253893400026, -0.021608754208213732, -0.4289230547453231, -0.7703916650069385, -0.944406107852334]
93	[0.0, 0.0005230150724715443, 0.0011589652613590573, -0.0006208921733659167, -0.25445486369885906, -0.5961227416992188, -0.899464958592465]	[0.0, 0.005396792763157521, 0.013877969039113758, 0.01748135215357749, -0.20182760138260658, -0.5686162647448088, -0.517445614463405]
94	[0.0, 0.011167526245117188, 0.018371280870939977, 0.027633466218647484, 0.15710328754625902, 0.36439795243112716, 0.6786140642668075]	[0.0, 0.03888782701994309, 0.05943850467079592, 0.0871889214766659, -0.05735698499177566, -0.4650201295551497, -0.7745100322522616]
95	[0.0, -0.004967137386924669, -0.038366819682874365, -0.16783212360582844, -0.5236093621504931, -0.8480353104440788, -0.993236240587736]	[0.0, 0.004760842574270008, -0.008349167673211255, -0.4340618535092, -0.7408613907663444, -0.695148769177889, -0.5739698911968034]
96	[0.0, 0.004445879082930482, 0.0412622251008683, 0.2579761806287264, 0.630416619150262, 0.9025992845234114, 1.1104430650409896]	[0.0, 0.015240468476947377, -0.002501387345163586, -0.34996434261924403, -0.45303445113332685, -0.32636240908974123, -0.18677711486816406]
97	[0.0, 0.0024248424329256224, 0.0355630171926391, 0.25100607621042315, 0.42722149899131345, 0.5812153063322363, 0.6807041168212891]	[0.0, -0.016088987651624365, -0.012408808657998094, 0.34493245576557374, 0.679444262855931, 0.9165708642256885, 1.1327874033074625]
98	[0.0, 0.006463402195980628, 0.014982223510742188, 0.2858076597514909, 0.7299347927695825, 0.8537583602102181, 0.8606910705566406]	[0.0, -0.02767462479440841, -0.037911063746402185, 0.16046222887541095, 0.03720735248766438, -0.31544584976999435, -0.6067491832532381]
99	[0.0, 0.0001061590094315612, -0.0005566446404707825, -0.3207460202668839, -0.5920430233604028, -0.636637587296335, -0.6307980888768245]	[0.0, -0.029228110062447854, -0.05057284706517251, 0.0033082460102287214, -0.36188476964047034, -0.8122087779798006, -1.1659827985261613]
100	[0.0, 0.0015861109683381613, -0.0014651449103109115, 0.32431100544176594, 0.8296605160361841, 1.1063289642333984, 1.1392555738750252]	[0.0, 0.0028630306846215703, 0.009569870798211255, -0.16915622510408124, -0.16826127704821126, 0.2340141095613184, 0.6520221107884456]
101	[0.0, -0.001214177984940612, -0.0015429446571753047, 0.22306843807822752, 0.7499983436182922, 1.0841111132973116, 1.1678392008731238]	[0.0, 0.01949912623355221, 0.03544707047311846, -0.1021204496684831, -0.3459995671322469, -0.08586281224301029, 0.14850415681537843]
102	[0.0, -0.001894298352693724, -0.000355871100174987, 0.2124530390689241, 0.7227902663381478, 1.150045394897461, 1.330230110570004]	[0.0, -0.019704417178505018, -0.03719580800909661, 0.03817859448884686, 0.28961181640625, 0.09028936687268718, -0.16648141961348628]
103	[0.0, -0.012436916953638466, -0.012140775981701601, 0.07414516649748215, 0.39856559351870935, 0.6864176298442644, 0.8285386938797803]	[0.0, 0.03951976173802407, 0.07948172719854973, 0.06968171972977366, 0.01287359940378252, 0.2093889838770817, 0.3639793395996094]
104	[0.0, 0.0013130589535359505, 0.009925741898385354, 0.010134546380293763, 0.09042137547543128, 0.2930294839959391, 0.4637537504497322]	[0.0, 0.00927774529708092, 0.02029218171772218, 0.023250077900133448, -0.0664555399041431, -0.29094696044921875, -0.27737015172054935]
105	[0.0, 0.0008879209819596667, -0.022483122976202807, 0.23602887203818845, 0.6858338807758528, 1.1425625650506275, 1.4429466347945366]	[0.0, 0.055121371620580284, 0.13021770276521405, 0.09590249312551435, 0.16496909292120687, 0.40396765658729983, 0.7584634580110254]
106	[0.0, 0.00561764365748374, 0.005261772557308753, 0.010987331992700966, 0.19497971785695878, 0.6513455039576481, 1.2537700251529085]	[0.0, 0.012952403018349656, 0.02570503636410404, 0.04099795692845465, -0.0978545138710416, -0.4142962004009041, -0.4089169753225219]
107	[0.0, 0.0019801290411702865, 0.012225602802477198, 0.010915053518194995, -0.1837986393978719, -0.6127884513453434, -1.213164580495734]	[0.0, -0.02621098568565028, -0.060482025146484375, -0.09371908087479497, -0.02441004702919436, 0.26698865388569004, 0.2700825741416528]
108	[0.0, -0.0015334079140112422, -0.0015941419099503307, -0.026189402530067518, -0.16715350903962722, -0.0618523045590047, 0.0053491090473380964]	[0.0, 0.005390267623098133, 0.005466059634560594, -0.010089874267578125, -0.326935115613435, -0.7221437755383944, -1.0195691961991153]
109	[0.0, -0.0006745990953946901, -0.0152587890625, -0.031185150146484375, -0.33822009437962564, -0.70098876953125, -0.7989572223864103]	[0.0, 0.02274764211554281, 0.03943242524799562, 0.07354033620733968, -0.05294599031147218, 0.2922986683092619, 0.6884113110994035]
110	[0.0, -0.00911712646484375, -0.04670394094366781, -0.29921029743395344, -0.7046900297466081, -0.9160734477796053, -1.0024843717876237]	[0.0, 0.013657871045564818, -0.006797941107498318, -0.28473578001323485, -0.23204226242868486, -0.026543767828689724, 0.15752993131938808]
111	[0.0, -0.0006715874922900156, -0.0007845226087068724, 0.26237236826043375, 0.7095813751220703, 0.8478736877441406, 0.8636572486475895]	[0.0, 0.0011002390008227891, 0.0020805158113184063, -0.18604429144608314, 0.024920513755397167, 0.4129976975290406, 0.6874872508801912]
112	[0.0, 0.002472024214895008, 0.005126752351459984, 0.005951931602076854, -0.012953908819900661, 0.07275280199552903, 0.312957763671875]	[0.0, 0.003910566631116552, 0.007497385928505018, 0.007249430606239393, -0.16680767661646811, -0.46148400557668623, -0.5944588309840153]
113	[0.0, -0.00012196992572999221, -0.006804717214484057, -0.006740971615439406, 0.2726203516909953, 0.604746467188785, 0.5430372137772412]	[0.0, 6.575333444658327e-05, 0.0070160313656453255, 0.00700900429173501, -0.0050705357601765755, 0.33841183311060874, 0.8321470963327506]
114	[0.0, 0.006271663464997523, 0.02544704236482298, 0.03363082283421548, -0.14990279549046592, -0.12424870541221233, 0.2547389582583772]	[0.0, -0.01063497442948158, -0.03448235361199625, -0.04237978081954186, -0.13119546990645592, -0.5490217710796159, -0.8868694305419922]
115	[0.0, -0.0007624375192740729, -0.0005717026559928229, 0.16229529129831466, 0.5949316526714128, 0.9905639447663965, 1.355559700413754]	[0.0, 0.007321207146896214, 0.019461481194747776, -0.025679939671566565, 0.02887926603618407, 0.3183811589291228, 0.510364833631014]
116	[0.0, 0.00044170178865066134, -7.779974686528135e-05, 0.11739730834960938, 0.5288214432565788, 0.9817158548455485, 1.2922036020379313]	[0.0, 0.002556851035669716, 0.005837490684107216, -0.06087654515316654, -0.21568900660464685, -0.1664683693333675, -0.2585054698743319]
117	[0.0, 0.00014907435366939836, -0.0007534027099609375, 0.15423824912623374, 0.5221833680805403, 0.6916457728335734, 0.7452452810187085]	[0.0, 0.011579613936574695, 0.0238579197933797, -0.06285416452508219, -0.11364886635228189, 0.2219084689491675, 0.4999306327418278]
118	[0.0, 0.00025096692536941134, 0.0008628242894221927, -0.1534813328793181, -0.5546027735659953, -0.7044184835333578, -0.6882642444811369]	[0.0, -0.0056231649298421615, -0.0133293553402547, 0.05395387348375813, 0.11685672559236249, -0.21131364922774498, -0.4939019052605884]
119	[0.0, -0.0020237972861840703, -0.004017980475174987, -0.004003926327354357, -0.08949229591771157, -0.3786995536402653, -0.7480892382170028]	[0.0, -0.0037429207249690677, -0.007328234220805641, -0.007289585314299352, 0.08610022695441, 0.4056985754715763, 0.4501473276238688]
120	[0.0, -0.0012774216501334479, -3.011603104408067e-05, -0.001087188720703125, -0.12524303637052814, -0.5179515637849503, -0.8054356825979134]	[0.0, 0.008383801108911904, 0.020315270674855945, 0.02934305291426753, -0.023710351241262195, -0.10697766354209559, 0.1547206075567944]
121	[0.0, 0.00014003954435626298, -0.0005882664730680887, 0.13010878311960283, 0.5644712950053963, 0.8220597317344263, 0.826654936137952]	[0.0, -0.0003930142051293828, -0.006187840511923781, 0.03832214757015873, -0.0033288252981078514, -0.35235806515342283, -0.6043158079448494]
122	[0.0, 0.0005802355314559193, 0.000578729729903138, 0.1431239278692953, 0.5016271691573291, 0.7611038810328434, 0.9094469170821338]	[0.0, 0.0056040914435140365, 0.005600075972707508, -0.12249946594238281, -0.08210533543636878, 0.28781238355134686, 0.6565028742740031]
123	[0.0, -0.002217543752569995, -0.00703309711657063, -0.007095838847913427, 0.12681308545564374, 0.5334226708663143, 0.8518841392115544]	[0.0, 0.0019123679713199948, 0.0030301746569190158, 0.0030798661081421486, 0.05093825490851156, 0.06719037106162684, 0.1638743751927434]
124	[0.0, -0.001906846698962017, -4.592694734295577e-05, 0.0022662313360912734, 0.09410130350213297, 0.19728911550421424, 0.495865470484683]	[0.0, -0.0032269327264087266, 0.0002906196995784427, 0.00445315712376626, -0.15401438662880373, -0.6541568354556437, -0.9593828100907178]
125	[0.0, -0.002045380441766831, -0.0040972860235921615, -0.0040656641909952995, 0.1270479904977897, 0.5441319315057047, 0.8654398667184928]	[0.0, -0.004348252948962461, -0.008653841520611216, -0.008714575516550305, -0.06444328709652591, -0.018031973587839367, -0.07522783781352871]
126	[0.0, 0.0004951577437553034, 0.0012274792319848515, 0.0013203369943717291, 0.1707601547241211, 0.4448863079673364, 0.7269613366377983]	[0.0, -0.00217437744140625, -0.010993857132761242, -0.017697183709395325, 0.08713170101768064, 0.42874537016216063, 0.5521678924560547]
127	[0.0, 1.003867701854233e-06, -2.3088957133765575e-05, -3.1119898745934904e-05, 0.039833972328588096, 0.421966251574065, 0.7746837013646175]	[0.0, 5.019338507494808e-06, -2.9614097193153555e-05, -0.00012498152883377855, 0.010428679616827807, 0.017972745393452172, 0.0774212887412622]
128	[0.0, -0.0021392420718542304, -0.006567553470008924, -0.01080964740953938, 0.09004442315352623, 0.4663838838276111, 0.6615934873882097]	[0.0, -0.004260916458932229, -0.012229618273282838, -0.021130411248457825, -0.0598280053389697, -0.07997412430612627, -0.23997959337736408]
129	[0.0, -0.0006414714612459349, -0.0005727065236946771, 0.16208196941174968, 0.5651564347116569, 0.8107586910850122, 0.8504124691611841]	[0.0, -0.0006414714612459349, -0.0005978032162321512, -0.061919563695004065, -0.17758821186266527, -0.40760241056743496, -0.6082901201750106]
130	[0.0, 0.0023068879780012708, 0.0016809764661287474, 0.13034971136795814, 0.5371023479260897, 0.8788399947317025, 0.9962689249139078]	[0.0, 0.010625939620168445, 0.01421476665296062, -0.029662784777189977, -0.1961803436279297, -0.08743436712967778, 0.09945518092105221]
131	[0.0, -0.00014706661826657808, -0.0008106231689453125, -0.0008663378263769062, 0.16911456459446939, 0.5853427083868734, 0.9723477614553353]	[0.0, 0.014961142289010354, 0.0334488718133219, 0.04117112410695878, -0.03019985399748215, -0.2709423868279712, -0.22121128283048996]
132	[0.0, -0.009162551478335779, -0.01308340775339234, 0.16106881593403033, 0.579838752746582, 0.7422379443519991, 0.739390975550601]	[0.0, -0.005675366050319042, -0.011670463963558753, -0.06307401155170655, -0.17774381135639405, -0.45321715505499593, -0.6453679737291838]
133	[0.0, -2.3590890984692692e-05, -2.1583155581872404e-05, 0.07172885694001874, 0.34239116467927655, 0.6867107592130965, 0.8400846782483553]	[0.0, 3.4131501850609425e-05, 8.030941612169329e-06, -0.13662087289910563, -0.4095002224570825, -0.405120849609375, -0.28962587055407063]
134	[0.0, -0.0012410314459549987, 0.00592482717413656, 0.13513866223786986, 0.4358048188058956, 0.7388679604781303, 0.9155185599076119]	[0.0, -0.00560961271587157, -0.012301394813939659, 0.101430290623715, 0.4091724596525488, 0.4606608340614722, 0.3736234966077303]
135	[0.0, 0.002720983404861599, 0.002930289820620935, 0.004125896253083461, 0.09392989309210531, 0.2802271591989616, 0.5932682438900594]	[0.0, 0.010548139873304052, 0.016596442774722497, 0.02516445360685715, -0.05751760382401283, -0.4268937361867797, -0.5494278355648641]
136	[0.0, -3.513536955601637e-06, 4.015470805640575e-06, 4.015470805640575e-06, 0.10112411097476315, 0.4721139606676603, 0.6187960976048519]	[0.0, 6.525140060276158e-06, 2.509669253747404e-06, 0.0, 0.060662721332751524, 0.20043322914525152, 0.4841779407701994]
137	[0.0, 0.00118255615234375, 0.0016192386024878047, 0.14062128568950438, 0.49485206604003906, 0.7990651381643188, 0.8943131095484684]	[0.0, -0.014708167628238122, -0.023517106708727198, 0.03780766537314939, 0.28413471422697345, 0.19244645771227376, -0.014749326203999047]
138	[0.0, -0.0005902742084700208, -0.0006640584845287734, 0.16312348215203532, 0.58333346718236, 0.8589764645225122, 0.9321117401123047]	[0.0, 0.007444682874177211, 0.00881797388980221, -0.023432781821803417, -0.11784955074912595, 0.04895461233038656, 0.24791416368986408]
139	[0.0, 0.022650266948499365, 0.04554899115311439, 0.021286512676038427, 0.10724971168919595, 0.44112757632606936, 0.6597970661364103]	[0.0, 0.002683338366057164, 0.002658743607370617, 0.14675140380859375, 0.5390927666111995, 0.8027525951987817, 1.0097531268471167]
140	[0.0, -0.007629896465100039, -0.014048626548365029, 0.18582042894865403, 0.5457075018631787, 0.6996807299162215, 0.7539633700722144]	[0.0, -0.014317663092362487, -0.026083494487561865, -0.07808384142423996, -0.37087289910567467, -0.7962658530787419, -1.1016780451724406]
141	[0.0, 0.08501554790296062, 0.15449975666246907, 0.21081673471551188, 0.013826269852487805, 0.05983904788368655, 0.34119756598221596]	[0.0, 0.08568111218904217, 0.16549311186137938, 0.2549452530710319, 0.46491572731419595, 0.967885569522255, 1.2357769514385026]
142	[0.0, -0.037097428974353086, -0.029305909809314024, 0.34535608793559813, 0.3377834119294816, 0.5139381007144319, 0.3105620334022916]	[0.0, 0.10925042001824625, 0.20763347023411782, 0.4711178729408658, 1.0974038274664624, 1.745755296004445, 2.310459990250436]
143	[0.0, -0.02949564080489342, -0.05439959074321532, -0.0801884500603931, -0.0005380730879940288, 0.24996355960243566, 0.2942135459498356]	[0.0, 0.0826534472013778, 0.15347807030928795, 0.22926581533331625, 0.24200339066354903, 0.3737128408331625, 0.695643424987793]
144	[0.0, -4.7181781969385383e-05, -0.00019023292943032288, -0.012352090132863758, 0.028823551378752477, 0.34029910438939126, 0.3769854495399878]	[0.0, -0.010570224962736852, -0.02319486517655278, -0.031399977834601245, -0.10952196623149657, -0.3818070261101978, -0.8383414619847347]
145	[0.0, -0.03101348876953125, -0.04785236559416095, -0.0032650796990640885, 0.286081715633995, 0.2830314636230469, 0.10737720288728436]	[0.0, -0.03155708312988281, -0.053997541728771914, -0.1434205707750822, -0.42906309428967937, -0.8256319949501436, -0.9094529402883427]
146	[0.0, 0.004868256418328443, 0.007718236822830349, 0.00877781918174314, 0.1612311915347444, 0.5061706743742289, 0.6470449347245064]	[0.0, 0.10719474993253986, 0.2030824360094572, 0.2839826282701994, 0.3154945373535156, 0.5434841858713249, 0.9548074320742952]
147	[0.0, -0.029358361896715923, -0.06296634674072221, -0.08508054833663126, 0.08627439800061687, 0.4592652069894889, 0.6374497162668327]	[0.0, -0.059407886705900026, -0.09465217590332031, -0.13739636069849848, -0.2938109950015413, -0.6318890421014078, -1.0695542787250716]
148	[0.0, 0.0016649145829044087, 0.004739259418688135, 0.08857978017706625, 0.2713660189979956, 0.5316398018284847, 0.7688898789255241]	[0.0, 0.016327908164576854, 0.027653543572676575, -0.015243731046977516, -0.4386138916015625, -0.7337695673892366, -0.7909212614360603]
149	[0.0, 0.0011930967632096667, 0.0019081015335888907, 0.0018729661640373152, -0.17494979657624832, -0.5981272145321492, -0.8264458806891186]	[0.0, 0.010322269640470338, 0.01768614116467937, 0.024130469874331872, -0.012418847335012195, 0.0322587866532178, 0.3310374209755347]
150	[0.0, 0.01695306677567343, nan, nan, nan, 0.03091887423866657, 0.07737009148848673]	[0.0, -0.052710081401624365, nan, nan, nan, -0.47972679138183594, -0.6804375899465462]
151	[0.0, -0.042883722405685276, -0.06379930596602623, 0.03851790177194658, 0.30839468303479567, 0.26175699735942626, 0.16502631338019125]	[0.0, -0.05744783501876061, -0.07996860303376874, -0.20863984760485188, -0.48746811716180094, -0.8021555448833269, -1.0343792563990544]
152	[0.0, 0.02390459964149816, 0.03440204419587811, 0.061702728271484375, 0.3437955755936466, 0.5129272059390413, 0.544200696443256]	[0.0, 0.07384049265008219, 0.1559633957712272, 0.23220915543405596, 0.2958593870464119, 0.520314668354235, 0.7173984929134969]
153	[0.0, -0.008170981156198742, -0.007709703947368141, 0.1641097821687394, 0.5811977386474609, 0.6688424160605981, 0.6583811107434725]	[0.0, 0.014956624884354675, 0.0382368188155322, 0.0536888524105672, 0.2846205861944906, 0.7073844106573812, 1.0353264055754012]
154	[0.0, -0.0067359522769327995, -0.012927306325812182, -0.02028816624691654, -0.060168818423622206, 0.1053619384765625, 0.056821923506887195]	[0.0, -0.00811928196957279, -0.013205377679122776, -0.018026954249331872, 0.14016653362073406, 0.5874141893888769, 1.0626270896510075]
155	[0.0, 0.00012046412417809904, 0.0021015970330493516, 0.13012484500282717, 0.42967695938913497, 0.6438195077996509, 0.7812349419844784]	[0.0, -0.00095367431640625, -0.007168117322419398, 0.0454847436202197, 0.1555312307257397, 0.11580617804276283, 0.057343934711656885]
156	[0.0, -0.0008091173673925312, -0.008150401868317836, -0.0066852569580078125, 0.15448570251464844, 0.5074671695106909, 0.7465728960539169]	[0.0, 0.032040445428145325, 0.06767172562448565, 0.10637935839201251, 0.1021711449874072, 0.06416772541246907, 0.17880339371530596]
157	[0.0, 0.0018225218120377917, 0.0038804506000724714, 0.10210890518991622, 0.5000390504535881, 0.7324469716925375, 0.775664982042815]	[0.0, -0.02318934390419436, -0.058356335288599404, -0.08036211917274905, -0.057050805342824695, -0.21699554041812252, -0.33630772640830564]
158	[0.0, 0.01362650017989342, 0.015291414762798716, 0.09808389764083092, 0.2683679681075253, 0.56803402147795, 0.8003586216976766]	[0.0, -0.011846140811318406, -0.014796507985968432, 0.10169581363075597, 0.3973117627595597, 0.3932476043701172, 0.2780236695942122]
159	[0.0, 0.006954293502004383, 0.0068062230160359505, 0.013409664756372841, 0.13606774179559, 0.48004702517860753, 0.7708388880679475]	[0.0, 0.019560362163343115, 0.044918060302734375, 0.0709719406931022, 0.008339630930047193, -0.15054050244783124, -0.08382897627981123]
160	[0.0, 0.0005712007221418958, -0.0012297379343140236, 0.1596967797530322, 0.5110253785785872, 0.6214443006013566, 0.6280813719096932]	[0.0, 0.006985413400750318, -0.0018154947381274766, 0.04001466851485347, -0.051186210230777185, -0.36898914136384686, -0.5687788913124487]
161	[0.0, -0.006606453343441565, -0.014752337807103721, 0.10366690786261312, 0.49171899494371907, 0.7035561611777856, 0.730275605854235]	[0.0, -0.012677343268142849, -0.0361733687551391, -0.05128960860402909, -0.10620870088276035, -0.3766461422568872, -0.6320461473966894]
162	[0.0, 0.009675778840717797, 0.02195659436677655, 0.047618464419715956, -0.05973263790732908, -0.21910817999588783, -0.022305438393040333]	[0.0, -0.008843070582339685, -0.02105512117084629, -0.032928366410104104, -0.12782197249563065, -0.5359127646998356, -0.9010897184673103]
163	[0.0, -0.021669990138003747, -0.04098440471448406, -0.06134886490671221, 0.08044845179507654, 0.3533614309210531, 0.32468243649131345]	[0.0, 0.028234281037982534, 0.05706787109375, 0.08655849256013504, 0.17412888376336344, 0.49890066448010817, 0.9232666617945613]
164	[0.0, 0.0017587762129940288, 0.007172634727076854, 0.006127106515984693, 0.1283178831401628, 0.40452455219469563, 0.6576226886950041]	[0.0, -0.004982195402446266, -0.01989866557874187, -0.01810425206234534, 0.06246667159231123, 0.25762357209858155, 0.2437912790398853]
165	[0.0, 0.00723788612767251, 0.007420590049341591, 0.11909936603746907, 0.38303525824295814, 0.6760311126708984, 0.9089570296438119]	[0.0, 0.0018877732126334479, 0.002886119641755336, -0.10623178983989501, -0.45532628109580653, -0.6602658723530022, -0.7073803951865747]
166	[0.0, 0.004659451936420922, 0.005417873984889354, 0.1799367603502775, 0.549681814093339, 0.8434436195775081, 0.9508062663831209]	[0.0, -0.005905251753957508, -0.012993561594109693, 0.09015284086528563, 0.2696072427850025, 0.18695530138517658, 0.05357089795564374]
167	[0.0, 0.024897675765188865, 0.03972856621993248, -0.15486943094353878, -0.30216242137708127, -0.14986791108783892, -0.03572112635562252]	[0.0, 0.07418381540398844, 0.1393619336579981, 0.2315706955759147, 0.7439201756527547, 1.2961716400949577, 1.7248585349635075]
168	[0.0, -0.0007724761962890625, -0.014034572400545287, 0.09456734908254472, 0.4628989571019222, 0.6193163520411438, 0.631373556036698]	[0.0, 0.021671997873406568, 0.04070733722887532, 0.033804742913497776, 0.07461296884637125, 0.36476034867136153, 0.6325563631559676]
169	[0.0, 0.01466048391241781, 0.012441434358295922, -0.28639492235685626, -0.6119226154528166, -0.5611605393259147, -0.4335242823550569]	[0.0, 0.10033532192832606, 0.19602248543187262, 0.2148851595426864, 0.6687641143798828, 1.187583019858912, 1.5682800192581992]
170	[0.0, 0.003951725206877477, 0.006263632523386242, 0.17224211441843185, 0.49201864945261153, 0.8252796373869247, 0.9941823858963819]	[0.0, -0.018507806878341526, -0.0453406886050578, 0.036780708714535315, 0.3306870711477172, 0.34339954978541254, 0.2294786352860294]
171	[0.0, 0.004687811198987646, 0.00849874396073158, 0.20010596827456828, 0.5598770944695723, 1.2194713793302836, 1.6862485283299495]	[0.0, -0.02731724789268064, -0.058416065416837526, 0.07322512174907558, 0.5100440979003906, 0.6183669441624691, 0.598927548057155]
172	[0.0, -0.006575835378546557, -0.006232512624640307, 0.303741756238435, 0.632822639063785, 0.5004185124447469, 0.3012928209806738]	[0.0, 0.006368034764340003, 0.011996720966539698, 0.01570450632195719, 0.44825302927117594, 0.8834397165398844, 1.1531814775968847]
173	[0.0, 0.01780309175190098, 0.023935719540244094, -0.18417258011667403, -0.21946806656686935, 0.08702679684287595, 0.22470373856393877]	[0.0, 0.030834298384816883, 0.06487495020816247, 0.14092244599994874, 0.6515929573460628, 1.1021809828908822, 1.4744329452514648]
174	[0.0, -0.02770072535464596, -0.04894708332262532, -0.07247523257606936, -0.01284147563733562, -0.1550029453478361, -0.42659809714869423]	[0.0, 0.000362396240234375, 0.002638164319490599, 0.004547520687705919, -0.19322746678402503, -0.5822332281815372, -0.7070712039345182]
175	[0.0, -4.918951737264976e-05, -0.0030311785246195377, -0.006763307671797669, 0.07434443423622517, 0.21963797117534423, 0.3584668510838558]	[0.0, -3.613923725342971e-05, 5.220112047688019e-05, -0.002172871639854357, 0.05435943603515625, 0.14149264285438878, 0.012489118074115346]
176	[0.0, 0.004750803897255018, 0.005055477744654979, 0.009022260967054052, -0.11317554273103436, -0.4784865128366569, -0.7769147973311572]	[0.0, 0.010068291111996253, 0.016656674836811547, 0.02510673121402185, 0.006908115587736852, -0.06389768500077064, 0.07307353772615155]
177	[0.0, -0.001125335693359375, -0.003925122712788109, 0.18381168967799155, 0.6393804048237044, 1.0368623231586653, 1.2294156927811466]	[0.0, 0.0018968080219474714, 0.0058078765869140625, -0.015726089477539062, -0.10871084112870033, -0.025019896657842544, 0.17827736703973152]
178	[0.0, 1.0540610865916733e-05, 5.4710789730627596e-05, 0.16070667066072186, 0.47401679189581625, 0.8882507524992294, 1.1244736219707283]	[0.0, -1.0540610865916733e-05, 7.278040835689836e-05, 0.07901191711425781, 0.3843453055933903, 0.45931615327533937, 0.3462967119718847]
179	[0.0, 0.010241458290502159, 0.024356842041015625, 0.11575096531918216, 0.4190249192087272, 0.7553733022589437, 0.9084827021548625]	[0.0, 0.013741443031712208, 0.028894825985557482, -0.15629517404656657, -0.4337476429186369, -0.33264762476870846, -0.14696522762900877]
180	[0.0, -8.783842387938279e-05, -0.00010942157946125519, -0.19493052833958657, -0.6676357670834188, -0.9369659423828125, -0.9748463881643188]	[0.0, -0.0076394332082641014, -0.007713719418173781, 0.09329293903551683, 0.20326363412957438, -0.09529665896767003, -0.3466064051577913]
181	[0.0, 0.0036194449976871823, 0.0039386749267578125, 0.0638023175691309, 0.4671543522884969, 0.8322755913985409, 1.257060201544511]	[0.0, -0.03155708312988281, -0.0673811059249072, -0.08036764044510658, 0.019439396105314977, -0.284495102731805, -0.5440521240234375]
182	[0.0, 0.0002745578163549922, -9.687323319251817e-05, -0.0004145973607112552, 0.18116700021844157, 0.6420210788124487, 0.9374417756733147]	[0.0, -0.0027375472219368646, -0.0039185975727287214, -0.005835984882555323, 0.08276788811934566, 0.09818428441097815, -0.22778059306897624]
183	[0.0, -0.006126604582133766, -0.004815553364000635, 0.24676222550241533, 0.6446120613499691, 0.8635586186459188, 1.0755139903018347]	[0.0, -0.00041861283151778395, -0.004183116712068724, 0.0844167408190275, -0.10146341825786465, -0.5382246720163453, -0.9017703407689153]
184	[0.0, -0.0006665681537834089, -0.0005104667262028073, 0.1459154329801855, 0.4814895830656347, 0.5600367094341072, 0.5251211869089225]	[0.0, 0.0006941745155737422, 0.0005230150724715443, 0.04792865953947434, 0.1699201684249081, 0.3846449601022819, 0.5194739291542456]
185	[0.0, 0.00019023292943032288, 0.00021081221731122923, 0.002995039287366552, 0.148468017578125, 0.4581351029245475, 0.6756677125629622]	[0.0, 0.0037394071880143542, 0.0077468470523234245, 0.005672856381065294, -0.03517703006142092, -0.09480074832313967, -0.057422236392372206]
186	[0.0, 0.002009241204513401, -0.009220524838095656, -0.01672443590666095, 0.16015705309416184, 0.5237835331967009, 0.7472244061921778]	[0.0, 0.00480451081928468, 0.004181610910515943, 0.0017964212517993516, -0.15797966404965003, -0.06685407538163002, 0.23556659096165777]
187	[0.0, 0.0, -3.8648906507177117e-05, -1.254834626873702e-05, 0.19280584234940346, 0.5868063474956307, 0.7976260938142472]	[0.0, -1.003867701854233e-06, -0.00011845638877527875, -0.00012598539653652097, 0.010092383936831872, 0.02921455784847815, -0.10820037440249841]
[truncated: 310 more rows]

## Sheet: 2f_Trick
	x	y
[truncated: 331 more rows]
